# Supplementary material for: Human sensorimotor organoids derived from healthy and amyotrophic lateral sclerosis stem cells form neuromuscular junctions
Source: Nat Commun. 2021 Aug 6;12:4744. doi: 10.1038/s41467-021-24776-4 (PMC8346474; doi:10.1038/s41467-021-24776-4)
Supplement: Supplementary file 8 — Source Data [file 41467_2021_24776_MOESM8_ESM.xlsx]

## Sheet: Figure 1C
Area_green is Sox2+, Area_red is TBXT+, Area dual is TBXT+/SOX2+ and area_emtpy is TBXT-/SOX2-. The total area is between 99 and 100% due to rounding.
iso vs non-isogenic separates the original five iPSC lines from the novel isogenic pairs used in the study.
area_dual	area_empty	area_green	area_red	area_total	score_neurogenic	well	iso	set	GEN
49.6531	12.3828	8.14988	29.8142	100	-21.6644	A01	non-isogenic	set1	11a
77.6397	3.70809	4.57594	14.0763	99	-9.50033	A02	non-isogenic	set1	MGH5b
53.5205	11.4825	1.3714	33.6256	99	-32.2542	A03	non-isogenic	set1	19f
33.7987	9.67753	35.1883	21.3354	99	13.8529	A04	non-isogenic	set1	FA0000011
72.1963	16.1006	0.267343	11.4357	99	-11.1684	A05	non-isogenic	set1	FA0000012
53.5445	0.969131	9.9336	35.5528	100	-25.6192	B01	non-isogenic	set1	11a
36.034	7.36809	5.81321	50.7847	100	-44.9715	B02	non-isogenic	set1	MGH5b
75.454	0.680035	0.774692	23.0913	99	-22.3166	B03	non-isogenic	set1	19f
50.8343	9.1576	17.7398	22.2683	100	-4.52845	B04	non-isogenic	set1	FA0000011
65.4915	1.88395	2.64107	29.9834	99	-27.3424	B05	non-isogenic	set1	FA0000012
31.3714	14.7452	8.82347	45.0599	100	-36.2364	C01	non-isogenic	set1	11a
23.8228	11.8547	5.89945	58.423	99	-52.5235	C02	non-isogenic	set1	MGH5b
65.8056	1.79257	2.67431	29.7275	99	-27.0532	C03	non-isogenic	set1	19f
59.9337	5.79392	0.409236	33.8632	100	-33.454	C04	non-isogenic	set1	FA0000011
92.2864	0.0360729	5.23658	2.44093	100	2.79565	C05	non-isogenic	set1	FA0000012
48.3178	7.7784	2.36341	41.5404	100	-39.177	D01	non-isogenic	set1	11a
36.1357	9.47523	6.7036	47.6855	99	-40.9819	D02	non-isogenic	set1	MGH5b
55.7272	6.6869	3.0899	34.496	100	-31.4061	D03	non-isogenic	set1	19f
77.2737	6.82096	2.34502	13.5604	100	-11.2153	D04	non-isogenic	set1	FA0000011
56.6935	1.1284	2.2594	39.9187	100	-37.6593	D05	non-isogenic	set1	FA0000012
44.7267	9.44986	3.38686	42.4366	99	-39.0497	E02	non-isogenic	set1	MGH5b
91.9321	0.138504	0.034626	7.89474	99	-7.86011	E03	non-isogenic	set1	19f
32.804	15.2187	19.2873	32.6899	100	-13.4026	E04	non-isogenic	set1	FA0000011
72.8689	2.53057	1.30225	23.2983	100	-21.996	E05	non-isogenic	set1	FA0000012
58.212	12.8881	12.2134	16.6865	100	-4.47311	A01	non-isogenic	set2	11a
61.3805	12.885	16.0599	9.67462	100	6.38525	A02	non-isogenic	set2	MGH5b
49.3125	17.5339	16.3385	16.8151	100	-0.476543	A03	non-isogenic	set2	19f
45.7697	24.1566	17.5036	12.5701	100	4.93355	A04	non-isogenic	set2	FA0000011
66.7851	7.08937	16.3963	9.72929	100	6.66699	A05	non-isogenic	set2	FA0000012
65.9466	6.54056	14.6954	12.8175	100	1.87787	A07	non-isogenic	set3	11a
55.8114	15.6854	23.9192	4.58397	99	19.3352	A08	non-isogenic	set3	MGH5b
53.5056	13.7155	17.9355	14.8435	100	3.09198	A09	non-isogenic	set3	19f
81.8492	4.09617	4.60077	9.45384	100	-4.85307	A10	non-isogenic	set3	FA0000011
55.9953	9.13447	10.0512	24.819	100	-14.7678	A11	non-isogenic	set3	FA0000012
41.3079	23.9329	17.0326	17.7266	99	-0.693947	B01	non-isogenic	set2	11a
69.6163	8.86448	8.52413	12.995	99	-4.47092	B02	non-isogenic	set2	MGH5b
70.9031	6.37515	9.1132	13.6085	99	-4.4953	B03	non-isogenic	set2	19f
89.3054	1.93192	1.83993	6.92272	99	-5.0828	B04	non-isogenic	set2	FA0000011
68.6998	5.79989	18.6624	6.83788	100	11.8245	B05	non-isogenic	set2	FA0000012
48.7632	13.1401	21.6451	16.4516	100	5.19349	B07	non-isogenic	set3	11a
72.0322	5.24547	20.0696	2.65274	99	17.4169	B08	non-isogenic	set3	MGH5b
72.5855	5.87965	10.8083	10.7265	99	0.0818038	B09	non-isogenic	set3	19f
71.1223	9.19049	15.4288	4.25843	100	11.1703	B10	non-isogenic	set3	FA0000011
46.6306	17.8543	18.1645	17.3507	99	0.813815	B11	non-isogenic	set3	FA0000012
69.2675	6.23186	6.52211	17.9785	99	-11.4564	C01	non-isogenic	set2	11a
59.3715	13.7821	11.1342	15.7122	100	-4.57808	C02	non-isogenic	set2	MGH5b
81.4686	5.38779	5.67022	7.47339	100	-1.80317	C03	non-isogenic	set2	19f
89.6976	1.92722	3.5879	4.78729	100	-1.19938	C04	non-isogenic	set2	FA0000011
42.5678	22.1774	22.5194	12.7353	99	9.78416	C05	non-isogenic	set2	FA0000012
72.2824	7.10892	9.51309	11.0956	99	-1.58254	C07	non-isogenic	set3	11a
87.0724	2.61883	3.04269	7.26612	99	-4.22343	C08	non-isogenic	set3	MGH5b
67.1481	7.50712	10.641	14.7037	99	-4.06268	C09	non-isogenic	set3	19f
43.1533	22.9351	22.7189	11.1927	100	11.5262	C10	non-isogenic	set3	FA0000011
59.3115	14.0624	15.5613	11.0648	100	4.49649	C11	non-isogenic	set3	FA0000012
66.812	6.84556	6.30584	20.0366	100	-13.7308	D01	non-isogenic	set2	11a
84.113	1.08256	2.01604	12.7884	100	-10.7723	D02	non-isogenic	set2	MGH5b
83.8369	1.31894	2.30216	12.542	100	-10.2398	D03	non-isogenic	set2	19f
52.7515	18.0841	11.8029	17.3615	100	-5.55864	D04	non-isogenic	set2	FA0000011
80.0768	4.4287	6.3419	9.15264	100	-2.81075	D05	non-isogenic	set2	FA0000012
83.997	2.1766	4.97156	8.85481	100	-3.88326	D07	non-isogenic	set3	11a
73.9666	9.0385	9.01189	7.98297	100	1.02892	D08	non-isogenic	set3	MGH5b
41.2193	24.2477	21.8755	12.6575	100	9.21795	D09	non-isogenic	set3	19f
80.9257	4.97447	10.8549	3.24493	99	7.60995	D10	non-isogenic	set3	FA0000011
79.719	4.80727	9.49684	5.9769	99	3.51994	D11	non-isogenic	set3	FA0000012
78.6644	3.7764	3.34969	14.2095	100	-10.8598	E01	non-isogenic	set2	11a
68.5635	12.1047	10.8909	8.44098	100	2.44989	E02	non-isogenic	set2	MGH5b
44.2028	23.9596	16.7381	15.0996	100	1.63851	E03	non-isogenic	set2	19f
45.589	24.0217	16.2545	14.1348	100	2.1197	E04	non-isogenic	set2	FA0000011
68.2193	7.27608	10.7618	13.7428	99	-2.98108	E05	non-isogenic	set2	FA0000012
76.3192	4.17333	10.2814	9.2261	99	1.05532	E07	non-isogenic	set3	11a
68.6413	9.59273	5.19466	16.5713	100	-11.3766	E08	non-isogenic	set3	MGH5b
84.7245	3.1627	6.17868	5.93414	100	0.244539	E09	non-isogenic	set3	19f
47.494	22.4317	18.2472	11.8272	99	6.42	E10	non-isogenic	set3	FA0000011
48.4698	16.6603	19.7725	15.0974	100	4.67514	E11	non-isogenic	set3	FA0000012
44.5644	22.4518	20.78	12.2038	100	8.5762	F01	non-isogenic	set2	11a
69.416	7.05684	15.4733	8.05387	100	7.4194	F02	non-isogenic	set2	MGH5b
55.8464	10.3324	28.0007	5.82056	100	22.1801	F03	non-isogenic	set2	19f
53.5383	15.2659	16.9931	14.2028	100	2.79026	F05	non-isogenic	set2	FA0000012
57.2727	8.82702	18.6103	15.29	99	3.32021	F07	non-isogenic	set3	11a
91.8418	1.82273	3.05747	3.27797	99	-0.220491	F08	non-isogenic	set3	MGH5b
43.4627	20.6709	23.3602	12.5062	100	10.854	F09	non-isogenic	set3	19f
51.6163	16.2847	11.5998	20.4992	99	-8.89939	F10	non-isogenic	set3	FA0000011
48.8328	18.2688	17.7729	15.1255	100	2.64739	F11	non-isogenic	set3	FA0000012
46.4664	7.02593	7.87537	38.6323	100	-30.7569	A01	non-isogenic	set1	11a
30.3114	14.0717	7.16644	48.4505	100	-41.2841	A02	non-isogenic	set1	MGH5b
77.839	0.181003	0.676792	21.3032	100	-20.6264	A03	non-isogenic	set1	19f
64.0953	16.6673	4.82224	14.4151	100	-9.59285	A04	non-isogenic	set1	FA0000011
81.0665	10.4591	0.68549	7.78895	99	-7.10346	A05	non-isogenic	set1	FA0000012
47.6802	7.01189	6.35553	38.9524	99	-32.5969	B01	non-isogenic	set1	11a
55.7671	4.68404	3.75462	35.7943	100	-32.0397	B02	non-isogenic	set1	MGH5b
67.2405	0.910794	0.54906	31.2997	99	-30.7506	B03	non-isogenic	set1	19f
57.1271	2.09302	3.13836	37.6415	100	-34.5032	B04	non-isogenic	set1	FA0000011
55.575	1.84437	7.5947	34.9859	99	-27.3912	B05	non-isogenic	set1	FA0000012
39.371	9.61241	3.88834	47.1283	99	-43.24	C01	non-isogenic	set1	11a
95.7859	1.10013	1.30524	1.80869	99	-0.50345	C02	non-isogenic	set1	MGH5b
74.1174	0.814674	0.69939	24.3685	100	-23.6691	C03	non-isogenic	set1	19f
40.8775	9.93512	22.4549	26.7325	99	-4.27753	C04	non-isogenic	set1	FA0000011
68.4402	3.23544	10.5488	17.7756	99	-7.22674	C05	non-isogenic	set1	FA0000012
34.1142	9.82578	2.32428	53.7358	100	-51.4115	D01	non-isogenic	set1	11a
67.7621	5.77951	9.33013	17.1283	100	-7.79814	D02	non-isogenic	set1	MGH5b
98.3425	0.0603946	0.100658	1.49644	99	-1.39579	D03	non-isogenic	set1	19f
61.1659	13.9601	1.18639	23.6876	100	-22.5012	D04	non-isogenic	set1	FA0000011
95.9962	0.191619	2.59694	1.21527	100	1.38168	D05	non-isogenic	set1	FA0000012
32.4772	24.3864	3.35248	39.7839	99	-36.4315	E01	non-isogenic	set1	11a
68.7506	4.24077	3.46557	23.5431	100	-20.0775	E02	non-isogenic	set1	MGH5b
75.4547	4.48372	5.00646	15.0552	99	-10.0487	E03	non-isogenic	set1	19f
69.8509	8.88889	0.514541	20.7457	100	-20.2312	E04	non-isogenic	set1	FA0000011
85.9643	2.00132	4.35759	7.67677	100	-3.31917	E05	non-isogenic	set1	FA0000012
67.0685	3.8381	2.6264	26.467	100	-23.8406	A01	non-isogenic	set2	11a
63.9835	13.6508	12.5935	9.77233	100	2.82113	A02	non-isogenic	set2	MGH5b
84.103	3.41146	1.94941	10.5361	100	-8.58668	A03	non-isogenic	set2	19f
85.6139	2.63562	2.74544	9.00505	100	-6.25961	A04	non-isogenic	set2	FA0000011
56.2586	5.28317	4.4465	34.0117	100	-29.5652	A05	non-isogenic	set2	FA0000012
73.6095	5.03536	10.5321	10.823	100	-0.290887	A07	non-isogenic	set3	11a
67.6016	8.90404	5.6959	17.7985	99	-12.1026	A08	non-isogenic	set3	MGH5b
69.3607	6.49829	7.62431	16.5167	99	-8.8924	A09	non-isogenic	set3	19f
77.4109	4.68725	3.54711	14.3547	100	-10.8076	A10	non-isogenic	set3	FA0000011
30.0645	23.0364	35.4214	11.4778	99	23.9437	A11	non-isogenic	set3	FA0000012
48.2612	18.775	16.3024	16.6614	99	-0.358952	B01	non-isogenic	set2	11a
68.6488	8.56164	6.61893	16.1706	100	-9.55168	B02	non-isogenic	set2	MGH5b
75.6424	5.7799	6.54828	12.0294	100	-5.48109	B03	non-isogenic	set2	19f
86.6533	0.179392	0.416188	12.7511	100	-12.335	B05	non-isogenic	set2	FA0000012
50.0279	12.0573	25.9621	11.9526	99	14.0095	B07	non-isogenic	set3	11a
71.3269	9.53637	12.1982	6.93845	100	5.25979	B08	non-isogenic	set3	MGH5b
50.5006	15.222	20.9331	13.3443	100	7.58873	B09	non-isogenic	set3	19f
81.7721	4.04689	6.12107	8.05997	99	-1.9389	B10	non-isogenic	set3	FA0000011
81.9184	1.84064	3.0661	13.1749	100	-10.1088	B11	non-isogenic	set3	FA0000012
47.3973	6.86736	1.91283	43.8225	99	-41.9097	C01	non-isogenic	set2	11a
46.9626	19.1524	21.6965	12.1885	100	9.50805	C02	non-isogenic	set2	MGH5b
75.8521	5.2254	5.36677	13.5557	100	-8.18891	C03	non-isogenic	set2	19f
45.5568	23.831	19.4199	11.1923	100	8.22763	C04	non-isogenic	set2	FA0000011
70.0747	5.67735	9.59497	14.653	99	-5.058	C05	non-isogenic	set2	FA0000012
77.1181	3.76918	7.37158	11.7412	99	-4.36958	C07	non-isogenic	set3	11a
58.1348	12.8973	23.437	5.53096	99	17.906	C08	non-isogenic	set3	MGH5b
43.6473	20.8917	21.8855	13.5755	99	8.31004	C09	non-isogenic	set3	19f
45.0934	23.226	16.5257	15.1549	100	1.37085	C10	non-isogenic	set3	FA0000011
86.3009	1.27357	6.20459	6.22092	99	-0.0163279	C11	non-isogenic	set3	FA0000012
62.3084	11.1461	10.9228	15.6227	100	-4.69997	D01	non-isogenic	set2	11a
77.0295	3.77381	5.36343	13.8333	99	-8.46985	D02	non-isogenic	set2	MGH5b
73.0291	3.18375	4.03275	19.7544	99	-15.7216	D03	non-isogenic	set2	19f
45.0487	23.6085	21.7704	9.57239	100	12.198	D04	non-isogenic	set2	FA0000011
76.5863	1.76851	1.90612	19.7391	100	-17.8329	D05	non-isogenic	set2	FA0000012
88.8141	1.46734	3.01508	6.70352	99	-3.68844	D07	non-isogenic	set3	11a
73.5091	9.68259	11.6223	5.18596	99	6.43636	D08	non-isogenic	set3	MGH5b
86.0689	2.19357	4.02155	7.71599	100	-3.69444	D09	non-isogenic	set3	19f
79.7848	4.78103	5.36445	10.0697	99	-4.70526	D10	non-isogenic	set3	FA0000011
60.899	13.6324	9.67773	15.7909	100	-6.11312	D11	non-isogenic	set3	FA0000012
69.4359	6.84303	7.41146	16.3096	99	-8.89812	E01	non-isogenic	set2	11a
72.1561	9.31694	9.39714	9.1298	100	0.267344	E02	non-isogenic	set2	MGH5b
70.2973	5.8289	4.03739	19.8364	100	-15.799	E03	non-isogenic	set2	19f
69.0292	5.16558	3.44749	22.3577	100	-18.9102	E04	non-isogenic	set2	FA0000011
89.8532	0.108715	0.543577	9.49447	99	-8.9509	E05	non-isogenic	set2	FA0000012
84.2241	3.42073	6.88646	5.46866	99	1.4178	E07	non-isogenic	set3	11a
69.767	9.49759	6.67584	14.0596	99	-7.38374	E08	non-isogenic	set3	MGH5b
49.2268	19.7152	16.2775	14.7806	99	1.49689	E09	non-isogenic	set3	19f
77.1309	6.31211	8.39748	8.15955	99	0.237929	E10	non-isogenic	set3	FA0000011
80.0887	4.21201	4.69569	11.0036	99	-6.30794	E11	non-isogenic	set3	FA0000012
29.2031	11.7833	0.388727	58.6249	99	-58.2362	F01	non-isogenic	set2	11a
60.8245	9.88667	8.61665	20.6721	100	-12.0555	F02	non-isogenic	set2	MGH5b
62.6422	7.52377	15.812	14.022	100	1.79004	F03	non-isogenic	set2	19f
90.8234	1.73611	2.80258	4.6379	100	-1.83532	F04	non-isogenic	set2	FA0000011
91.2883	0.47257	0.568454	7.67071	100	-7.10225	F05	non-isogenic	set2	FA0000012
83.0834	2.04486	11.3149	3.55682	100	7.75809	F07	non-isogenic	set3	11a
75.9049	3.36755	8.06771	12.6598	100	-4.59211	F08	non-isogenic	set3	MGH5b
82.9131	3.18569	5.40034	8.50085	100	-3.10051	F09	non-isogenic	set3	19f
77.2345	0.872002	1.09	20.8035	99	-19.7135	F10	non-isogenic	set3	FA0000011
73.313	1.09814	1.48298	24.1059	100	-22.6229	F11	non-isogenic	set3	FA0000012
38.4608	10.0669	11.9671	39.5052	100	-27.5381	A01	non-isogenic	set1	11a
37.9702	8.28022	5.56328	48.1863	100	-42.623	A02	non-isogenic	set1	MGH5b
78.1027	0.954033	2.8621	18.0812	100	-15.2191	A03	non-isogenic	set1	19f
97.0851	0.223656	2.1779	0.513309	100	1.66459	A04	non-isogenic	set1	FA0000011
39.6273	8.29273	6.30035	45.7797	99	-39.4793	B01	non-isogenic	set1	11a
53.9856	8.32729	19.7204	17.9666	100	1.75381	B02	non-isogenic	set1	MGH5b
49.9639	8.01786	3.0119	39.0063	99	-35.9944	B03	non-isogenic	set1	19f
99.0265	0	0.408255	0.565276	100	-0.157021	B04	non-isogenic	set1	FA0000011
54.7245	5.34714	9.85552	30.0729	100	-20.2174	B05	non-isogenic	set1	FA0000012
39.1965	7.91001	4.60348	48.29	100	-43.6865	C01	non-isogenic	set1	11a
26.8979	11.9729	5.31257	55.8166	100	-50.504	C02	non-isogenic	set1	MGH5b
68.7138	1.33304	2.76848	27.1847	100	-24.4162	C03	non-isogenic	set1	19f
38.3761	11.2526	24.4314	25.9399	100	-1.50852	C04	non-isogenic	set1	FA0000011
64.3327	3.16068	7.54862	24.958	99	-17.4094	C05	non-isogenic	set1	FA0000012
35.7942	8.67808	3.10014	52.4276	100	-49.3275	D01	non-isogenic	set1	11a
32.889	8.62496	5.82686	52.6591	100	-46.8323	D02	non-isogenic	set1	MGH5b
47.5371	3.72085	2.52679	46.2152	100	-43.6884	D03	non-isogenic	set1	19f
83.3744	3.50843	0.408988	12.7082	99	-12.2992	D04	non-isogenic	set1	FA0000011
83.2406	1.47626	9.94039	5.34274	100	4.59766	D05	non-isogenic	set1	FA0000012
77.2953	1.84139	0.189745	20.6736	100	-20.4839	E01	non-isogenic	set1	11a
32.8662	13.2741	3.67437	50.1853	99	-46.511	E02	non-isogenic	set1	MGH5b
71.7144	3.71559	3.92946	20.6405	99	-16.7111	E03	non-isogenic	set1	19f
60.5139	8.23766	4.93197	26.3165	100	-21.3845	E04	non-isogenic	set1	FA0000011
61.9941	7.2475	7.60311	23.1553	100	-15.5522	E05	non-isogenic	set1	FA0000012
67.5075	3.03303	2.7027	26.7568	100	-24.0541	A01	non-isogenic	set2	11a
65.7846	8.98936	6.13032	19.0957	100	-12.9654	A02	non-isogenic	set2	MGH5b
71.5163	4.49136	2.86628	21.126	100	-18.2598	A03	non-isogenic	set2	19f
64.1232	5.52923	3.5387	26.8088	99	-23.2701	A04	non-isogenic	set2	FA0000011
47.5589	17.0685	24.5687	10.8039	99	13.7648	A05	non-isogenic	set2	FA0000012
77.0464	4.03206	7.67549	11.2461	99	-3.57056	A07	non-isogenic	set3	11a
58.5198	15.2675	16.82	9.39266	100	7.42737	A08	non-isogenic	set3	MGH5b
61.9875	7.80404	10.3795	19.829	99	-9.44954	A09	non-isogenic	set3	19f
49.1532	20.36	18.874	11.6128	100	7.26117	A10	non-isogenic	set3	FA0000011
74.8193	2.52948	7.12248	15.5287	99	-8.40624	A11	non-isogenic	set3	FA0000012
81.2386	3.40012	2.14531	13.2159	99	-11.0706	B01	non-isogenic	set2	11a
42.9207	21.9939	27.1119	7.97352	99	19.1384	B02	non-isogenic	set2	MGH5b
60.78	13.4654	12.2479	13.5067	99	-1.25875	B03	non-isogenic	set2	19f
43.6642	23.5221	18.8714	13.9424	100	4.92898	B04	non-isogenic	set2	FA0000011
41.733	21.2277	24.0145	13.0248	100	10.9897	B05	non-isogenic	set2	FA0000012
76.5771	3.96593	16.0234	3.43359	99	12.5898	B07	non-isogenic	set3	11a
37.5443	18.7485	36.1275	7.57969	99	28.5478	B08	non-isogenic	set3	MGH5b
73.5085	4.32767	14.1267	8.03709	99	6.08964	B09	non-isogenic	set3	19f
56.1666	18.4627	13.9823	11.3884	100	2.59396	B10	non-isogenic	set3	FA0000011
84.8462	0.157938	0.108063	14.8878	100	-14.7797	B11	non-isogenic	set3	FA0000012
73.7407	5.14614	5.92351	15.1897	100	-9.26617	C01	non-isogenic	set2	11a
31.4716	21.9215	41.422	5.1849	100	36.2371	C02	non-isogenic	set2	MGH5b
44.7614	21.727	18.4376	15.074	100	3.36359	C03	non-isogenic	set2	19f
74.0239	3.46084	1.79774	20.7175	99	-18.9198	C04	non-isogenic	set2	FA0000011
74.9241	2.5028	7.84387	14.7292	100	-6.88535	C05	non-isogenic	set2	FA0000012
78.0081	6.21966	6.58706	9.18515	100	-2.59808	C07	non-isogenic	set3	11a
85.3223	3.43422	6.83707	4.40646	99	2.43061	C08	non-isogenic	set3	MGH5b
80.7704	3.97037	7.02222	8.23704	99	-1.21481	C09	non-isogenic	set3	19f
85.0008	3.54236	2.18605	9.27078	100	-7.08473	C10	non-isogenic	set3	FA0000011
76.7234	0.726343	1.06261	21.4877	100	-20.425	C11	non-isogenic	set3	FA0000012
87.3391	2.06942	2.13459	8.4569	100	-6.32231	D01	non-isogenic	set2	11a
70.8581	8.47891	15.2659	5.39717	100	9.86871	D02	non-isogenic	set2	MGH5b
45.3386	23.4122	17.1769	14.0723	100	3.10465	D03	non-isogenic	set2	19f
63.9663	9.97044	9.83076	16.2325	99	-6.40175	D04	non-isogenic	set2	FA0000011
78.666	4.14927	10.4067	6.778	100	3.62868	D05	non-isogenic	set2	FA0000012
77.1091	3.5808	3.86202	15.4481	99	-11.5861	D07	non-isogenic	set3	11a
75.1984	8.61111	10.873	5.31746	99	5.55556	D08	non-isogenic	set3	MGH5b
68.51	6.21705	6.39278	18.8801	99	-12.4874	D09	non-isogenic	set3	19f
76.6143	5.41762	3.47447	14.4936	100	-11.0192	D10	non-isogenic	set3	FA0000011
89.8734	0.220588	0.723039	9.18301	99	-8.45997	D11	non-isogenic	set3	FA0000012
59.7619	9.61465	7.13097	23.4925	99	-16.3615	E01	non-isogenic	set2	11a
52.3196	15.2855	10.5665	21.8283	100	-11.2618	E02	non-isogenic	set2	MGH5b
50.9469	20.8183	18.5196	9.71519	100	8.80439	E04	non-isogenic	set2	FA0000011
64.6179	8.76764	8.19796	18.4165	99	-10.2185	E05	non-isogenic	set2	FA0000012
82.8315	4.04786	4.82552	8.29511	99	-3.46959	E07	non-isogenic	set3	11a
69.0666	9.40929	8.38719	13.1369	100	-4.74974	E08	non-isogenic	set3	MGH5b
78.35	6.20105	5.54662	9.90237	99	-4.35576	E09	non-isogenic	set3	19f
71.5793	7.29319	5.39956	15.728	100	-10.3284	E10	non-isogenic	set3	FA0000011
74.2784	1.57335	2.9876	21.1607	99	-18.1731	E11	non-isogenic	set3	FA0000012
42.4589	21.2684	13.7425	22.5302	100	-8.78772	F01	non-isogenic	set2	11a
74.1748	7.08197	9.55496	9.18822	100	0.366736	F02	non-isogenic	set2	MGH5b
79.7295	2.66448	2.5825	15.0236	99	-12.4411	F03	non-isogenic	set2	19f
82.345	2.61841	1.50173	13.5348	100	-12.0331	F04	non-isogenic	set2	FA0000011
82.2899	0.473849	0.242848	16.9934	99	-16.7506	F05	non-isogenic	set2	FA0000012
59.6187	7.89583	17.2672	15.2182	100	2.04899	F07	non-isogenic	set3	11a
92.4223	1.72383	2.31639	3.53744	99	-1.22105	F08	non-isogenic	set3	MGH5b
78.2539	3.61378	4.03521	14.0971	100	-10.0619	F09	non-isogenic	set3	19f
77.3709	3.00554	2.69915	16.9244	99	-14.2253	F10	non-isogenic	set3	FA0000011
76.5361	5.23583	10.7854	7.44267	99	3.34271	F11	non-isogenic	set3	FA0000012
31.9586	11.0652	7.91929	49.0568	99	-41.1375	A01	non-isogenic	set1	11a
37.2134	11.1711	7.46784	44.1476	100	-36.6798	A02	non-isogenic	set1	MGH5b
53.7794	3.18187	9.35386	33.6849	100	-24.331	A03	non-isogenic	set1	19f
34.8283	18.4269	27.9703	18.7746	100	9.19566	A04	non-isogenic	set1	FA0000011
84.6137	7.45541	1.6084	6.32244	99	-4.71404	A05	non-isogenic	set1	FA0000012
42.3901	4.88323	3.50908	49.2176	99	-45.7085	B01	non-isogenic	set1	11a
46.1591	5.16665	5.8832	42.7911	99	-36.9079	B02	non-isogenic	set1	MGH5b
51.0098	9.82372	4.63554	34.531	100	-29.8954	B03	non-isogenic	set1	19f
55.6716	1.85976	3.26467	39.2039	99	-35.9393	B04	non-isogenic	set1	FA0000011
58.6605	5.50455	7.46578	28.3691	100	-20.9034	B05	non-isogenic	set1	FA0000012
33.8011	7.86407	2.72525	55.6095	99	-52.8843	C01	non-isogenic	set1	11a
38.6034	9.37542	8.14439	43.8768	99	-35.7324	C02	non-isogenic	set1	MGH5b
63.1298	3.18095	1.78549	31.9038	100	-30.1183	C03	non-isogenic	set1	19f
49.2939	6.82631	18.9581	24.9217	100	-5.96364	C04	non-isogenic	set1	FA0000011
80.9577	2.75439	6.84137	9.44655	99	-2.60518	C05	non-isogenic	set1	FA0000012
57.6138	7.09608	1.34361	33.9465	100	-32.6029	D01	non-isogenic	set1	11a
31.5105	9.15657	6.91502	52.4179	99	-45.5029	D02	non-isogenic	set1	MGH5b
49.7212	5.84263	2.92899	41.5072	99	-38.5782	D03	non-isogenic	set1	19f
47.2039	6.58434	25.834	20.3778	99	5.45619	D04	non-isogenic	set1	FA0000011
62.907	3.29585	5.5113	28.2859	99	-22.7746	D05	non-isogenic	set1	FA0000012
38.8438	15.3379	1.68675	44.1316	100	-42.4448	E01	non-isogenic	set1	11a
68.4896	4.99015	1.14218	25.3781	99	-24.2359	E02	non-isogenic	set1	MGH5b
72.9092	2.01449	1.70001	23.3763	99	-21.6763	E03	non-isogenic	set1	19f
79.1248	0.946515	14.2042	5.72447	100	8.47974	E04	non-isogenic	set1	FA0000011
66.0349	6.82259	7.81629	19.3262	100	-11.5099	E05	non-isogenic	set1	FA0000012
52.148	9.28399	8.10941	30.4586	99	-22.3492	A01	non-isogenic	set2	11a
56.7123	12.6849	10.0754	20.5275	100	-10.4521	A02	non-isogenic	set2	MGH5b
66.9099	4.72233	2.15511	26.2127	99	-24.0576	A03	non-isogenic	set2	19f
40.9467	24.2961	17.5027	17.2544	99	0.248286	A04	non-isogenic	set2	FA0000011
61.4617	3.40499	2.95787	32.1754	100	-29.2175	A05	non-isogenic	set2	FA0000012
68.5319	7.32474	8.62936	15.514	99	-6.88463	A07	non-isogenic	set3	11a
79.6103	5.49373	8.91023	5.98571	100	2.92452	A08	non-isogenic	set3	MGH5b
78.6777	5.01622	7.44997	8.85614	99	-1.40617	A09	non-isogenic	set3	19f
66.694	5.63758	3.05665	24.6118	100	-21.5551	A10	non-isogenic	set3	FA0000011
80.6776	0.630493	5.3369	13.355	100	-8.01809	A11	non-isogenic	set3	FA0000012
69.6923	8.36839	11.8663	10.0731	99	1.79323	B01	non-isogenic	set2	11a
57.0799	15.5388	15.0606	12.3208	100	2.73979	B02	non-isogenic	set2	MGH5b
87.6727	2.21024	2.40758	7.70951	100	-5.30193	B03	non-isogenic	set2	19f
56.5438	18.711	15.0971	9.64814	100	5.44896	B04	non-isogenic	set2	FA0000011
82.6293	0.78912	1.74278	14.8388	100	-13.096	B05	non-isogenic	set2	FA0000012
81.079	3.92379	4.77268	10.2245	100	-5.4518	B07	non-isogenic	set3	11a
7.08554	19.339	72.977	0.598395	99	72.3786	B08	non-isogenic	set3	MGH5b
43.3653	17.9018	22.1841	16.5487	100	5.63539	B09	non-isogenic	set3	19f
72.1012	5.04218	3.9117	18.9449	99	-15.0332	B10	non-isogenic	set3	FA0000011
80.7398	0.99447	1.07565	17.1901	100	-16.1145	B11	non-isogenic	set3	FA0000012
50.4733	17.6953	16.035	15.7965	99	0.238491	C01	non-isogenic	set2	11a
51.5897	17.1339	24.3467	6.9297	100	17.417	C02	non-isogenic	set2	MGH5b
64.0386	5.41304	4.21276	26.3356	100	-22.1229	C03	non-isogenic	set2	19f
67.1371	6.48522	4.93952	21.4382	99	-16.4987	C04	non-isogenic	set2	FA0000011
86.562	0.26548	0.13274	13.0397	100	-12.907	C05	non-isogenic	set2	FA0000012
82.2662	1.60072	5	11.1331	100	-6.13309	C07	non-isogenic	set3	11a
51.993	8.23947	35.2415	4.52605	99	30.7154	C08	non-isogenic	set3	MGH5b
43.1836	19.4581	20.6614	16.697	100	3.9644	C09	non-isogenic	set3	19f
63.5599	13.096	10.6149	12.7292	100	-2.11435	C10	non-isogenic	set3	FA0000011
90.1643	0.190426	0.110713	9.53456	100	-9.42385	C11	non-isogenic	set3	FA0000012
40.7957	20.1529	19.7269	19.3245	100	0.402455	D01	non-isogenic	set2	11a
59.2353	12.0564	20.4045	8.30376	100	12.1008	D02	non-isogenic	set2	MGH5b
75.6166	5.65095	5.40119	13.3313	100	-7.93007	D04	non-isogenic	set2	FA0000011
80.8518	0.279535	0.46344	18.4052	100	-17.9417	D05	non-isogenic	set2	FA0000012
48.3478	14.9017	22.0519	14.6985	100	7.35342	D07	non-isogenic	set3	11a
71.0241	10.4421	12.0705	6.46335	99	5.60716	D08	non-isogenic	set3	MGH5b
44.4058	17.1405	30.0266	8.42708	99	21.5995	D09	non-isogenic	set3	19f
57.9012	16.5169	12.321	13.2609	100	-0.93988	D10	non-isogenic	set3	FA0000011
77.1864	0.826615	0.765384	21.2216	100	-20.4562	D11	non-isogenic	set3	FA0000012
44.2415	21.4723	21.2619	13.0244	100	8.23746	E01	non-isogenic	set2	11a
58.1879	15.0167	17.5483	9.24717	99	8.30113	E02	non-isogenic	set2	MGH5b
56.2748	15.6579	11.942	16.1253	100	-4.18322	E03	non-isogenic	set2	19f
59.5976	13.1056	12.7615	14.5353	100	-1.77389	E04	non-isogenic	set2	FA0000011
81.5721	0	0	18.4279	100	-18.4279	E05	non-isogenic	set2	FA0000012
71.2667	7.2473	11.9448	9.54122	99	2.40358	E07	non-isogenic	set3	11a
66.2609	11.748	13.0326	8.95851	99	4.07409	E08	non-isogenic	set3	MGH5b
75.4984	4.30766	6.01793	14.176	100	-8.15804	E09	non-isogenic	set3	19f
64.1046	8.83815	5.57959	21.4776	100	-15.898	E10	non-isogenic	set3	FA0000011
81.8478	1.07852	1.32675	15.747	99	-14.4202	E11	non-isogenic	set3	FA0000012
76.4239	5.57221	8.25251	9.75137	100	-1.49885	F01	non-isogenic	set2	11a
62.986	9.59963	10.1535	17.2609	100	-7.10742	F02	non-isogenic	set2	MGH5b
75.1867	3.87967	2.98755	17.9461	99	-14.9585	F03	non-isogenic	set2	19f
45.5283	23.1537	19.1948	12.1232	100	7.07154	F04	non-isogenic	set2	FA0000011
81.9038	0.172421	0.156382	17.7674	99	-17.611	F05	non-isogenic	set2	FA0000012
89.8706	2.70923	4.03796	3.38223	99	0.655738	F07	non-isogenic	set3	11a
44.2264	17.1305	35.764	2.87906	100	32.885	F08	non-isogenic	set3	MGH5b
79.9798	3.59422	11.0178	5.40813	100	5.60967	F09	non-isogenic	set3	19f
69.9768	4.61658	8.35012	17.0565	99	-8.70643	F10	non-isogenic	set3	FA0000011
87.9268	0.281709	0.368905	11.4226	100	-11.0537	F11	non-isogenic	set3	FA0000012
35.1825	17.3839	9.7646	37.669	99	-27.9044	A01	non-isogenic	set1	11a
33.9427	10.2476	4.24997	51.5598	99	-47.3098	A02	non-isogenic	set1	MGH5b
64.2709	3.40438	1.21891	31.1058	100	-29.8869	A03	non-isogenic	set1	19f
35.3343	20.1235	19.0508	25.4914	100	-6.44062	A04	non-isogenic	set1	FA0000011
75.4778	12.27	1.84886	10.4034	100	-8.55451	A05	non-isogenic	set1	FA0000012
46.2713	3.34879	3.98849	46.3915	99	-42.403	B01	non-isogenic	set1	11a
38.7154	11.4007	6.82638	43.0574	100	-36.231	B02	non-isogenic	set1	MGH5b
47.6526	8.72342	3.15499	40.469	99	-37.314	B03	non-isogenic	set1	19f
68.7351	3.80965	1.39472	26.0606	100	-24.6658	B04	non-isogenic	set1	FA0000011
98.1787	0	1.73169	0.0895701	100	1.64212	B05	non-isogenic	set1	FA0000012
40.8209	7.6487	3.65946	47.8709	99	-44.2114	C01	non-isogenic	set1	11a
42.3671	5.32484	5.08126	47.2268	100	-42.1455	C02	non-isogenic	set1	MGH5b
89.0452	0.360523	1.75951	8.83477	100	-7.07526	C03	non-isogenic	set1	19f
86.9609	4.67175	2.65141	5.71597	99	-3.06456	C04	non-isogenic	set1	FA0000011
82.7297	1.64462	9.81051	5.81516	99	3.99535	C05	non-isogenic	set1	FA0000012
84.2934	0.395134	0.873453	14.438	99	-13.5645	D01	non-isogenic	set1	11a
38.9754	8.94349	5.64522	46.4359	100	-40.7907	D02	non-isogenic	set1	MGH5b
61.2717	2.94546	4.08082	31.702	99	-27.6211	D03	non-isogenic	set1	19f
92.346	0.21685	6.38503	1.05212	100	5.3329	D04	non-isogenic	set1	FA0000011
81.4912	2.10372	9.55461	6.85052	99	2.70409	D05	non-isogenic	set1	FA0000012
49.2689	13.397	0.79592	36.5383	99	-35.7423	E01	non-isogenic	set1	11a
55.5994	9.90455	2.89597	31.6001	99	-28.7041	E02	non-isogenic	set1	MGH5b
95.8179	0.0773994	0.988132	3.11662	100	-2.12848	E03	non-isogenic	set1	19f
36.7287	21.0357	11.4841	30.7515	100	-19.2673	E04	non-isogenic	set1	FA0000011
83.8235	1.53394	7.72155	6.92098	99	0.800568	E05	non-isogenic	set1	FA0000012
41.1748	24.3028	18.2569	16.2655	100	1.99138	A01	non-isogenic	set2	11a
91.1447	1.47589	3.79269	3.58675	100	0.205938	A03	non-isogenic	set2	19f
65.9337	11.2284	9.17619	13.6617	99	-4.48549	A04	non-isogenic	set2	FA0000011
76.6543	1.27691	1.65141	20.4174	100	-18.766	A05	non-isogenic	set2	FA0000012
47.0222	15.04	19.9291	18.0087	100	1.9204	A07	non-isogenic	set3	11a
69.1368	9.49638	9.63649	11.7304	100	-2.09387	A08	non-isogenic	set3	MGH5b
70.2311	10.0568	6.67842	13.0337	100	-6.35527	A09	non-isogenic	set3	19f
44.3701	21.9218	16.6412	17.0668	100	-0.425549	A10	non-isogenic	set3	FA0000011
64.7379	1.9095	2.26826	31.0844	100	-28.8161	A11	non-isogenic	set3	FA0000012
51.9571	18.1282	15.1875	14.7272	100	0.460336	B01	non-isogenic	set2	11a
54.239	17.3779	13.511	14.872	100	-1.36103	B02	non-isogenic	set2	MGH5b
72.5764	4.92672	4.8914	17.6055	100	-12.7141	B03	non-isogenic	set2	19f
78.7985	5.06466	3.04418	13.0927	99	-10.0485	B04	non-isogenic	set2	FA0000011
69.1712	6.10209	7.39149	17.3352	99	-9.94375	B05	non-isogenic	set2	FA0000012
76.7434	6.15842	11.3914	5.70673	100	5.6847	B07	non-isogenic	set3	11a
61.2889	12.1623	20.8397	5.70903	99	15.1307	B08	non-isogenic	set3	MGH5b
77.5884	4.20862	7.66847	10.5345	99	-2.866	B09	non-isogenic	set3	19f
58.0529	17.0375	13.6148	11.2949	100	2.31983	B10	non-isogenic	set3	FA0000011
39.7605	21.8278	26.2791	12.1326	100	14.1465	B11	non-isogenic	set3	FA0000012
49.2121	15.6571	28.6251	6.50571	99	22.1194	C02	non-isogenic	set2	MGH5b
40.3198	24.4669	18.9628	16.2506	100	2.7122	C03	non-isogenic	set2	19f
50.3	19.6587	14.9608	15.0805	100	-0.119628	C04	non-isogenic	set2	FA0000011
82.8159	1.07311	0.935756	15.1753	99	-14.2395	C05	non-isogenic	set2	FA0000012
47.382	16.19	21.2987	15.1293	99	6.16936	C07	non-isogenic	set3	11a
21.7602	14.2843	61.47	2.48549	100	58.9845	C08	non-isogenic	set3	MGH5b
62.0847	7.49186	8.42562	21.9978	99	-13.5722	C09	non-isogenic	set3	19f
73.6895	5.14212	3.59949	17.5689	100	-13.9694	C10	non-isogenic	set3	FA0000011
73.6198	0.113619	0.0981253	26.1685	99	-26.0703	C11	non-isogenic	set3	FA0000012
80.9177	5.61088	5.4775	7.99395	99	-2.51645	D01	non-isogenic	set2	11a
52.34	19.2906	14.5692	13.8002	100	0.768976	D02	non-isogenic	set2	MGH5b
68.5185	7.79055	18.6037	5.08727	99	13.5164	D03	non-isogenic	set2	19f
77.5312	3.68536	13.6715	5.11195	100	8.55954	D04	non-isogenic	set2	FA0000011
90.5335	0.521667	1.14767	7.79718	99	-6.64951	D05	non-isogenic	set2	FA0000012
76.2165	4.19509	8.3106	11.2779	100	-2.96726	D07	non-isogenic	set3	11a
59.227	2.85442	36.0056	1.91307	99	34.0925	D08	non-isogenic	set3	MGH5b
77.6097	4.38729	13.061	4.94201	100	8.11901	D09	non-isogenic	set3	19f
56.0802	15.8538	14.4754	13.5907	99	0.884686	D10	non-isogenic	set3	FA0000011
70.3326	6.54273	5.33256	17.7921	100	-12.4596	D11	non-isogenic	set3	FA0000012
51.1233	14.4493	18.0176	16.4097	100	1.60793	E01	non-isogenic	set2	11a
64.0882	10.1532	11.3669	14.3917	100	-3.02476	E02	non-isogenic	set2	MGH5b
68.5227	10.067	7.89726	13.5131	99	-5.61583	E03	non-isogenic	set2	19f
41.4634	19.7086	9.26502	29.5629	99	-20.2979	E04	non-isogenic	set2	FA0000011
91.1269	0.708425	1.28943	6.87529	99	-5.58585	E05	non-isogenic	set2	FA0000012
83.4307	3.24372	4.20807	9.11748	100	-4.90941	E07	non-isogenic	set3	11a
76.935	6.02503	12.9924	4.04758	100	8.94485	E08	non-isogenic	set3	MGH5b
57.2203	10.5682	17.7207	14.4908	100	3.2299	E09	non-isogenic	set3	19f
66.163	12.8906	9.65507	11.2913	99	-1.6362	E10	non-isogenic	set3	FA0000011
37.8733	15.4235	34.6009	12.1022	100	22.4988	E11	non-isogenic	set3	FA0000012
77.263	6.82303	12.5412	3.37275	99	9.16844	F01	non-isogenic	set2	11a
69.2088	10.8746	12.213	7.70359	100	4.50942	F02	non-isogenic	set2	MGH5b
30.8959	20.9201	42.8814	5.30266	99	37.5787	F03	non-isogenic	set2	19f
80.1915	3.8295	3.62434	12.3547	99	-8.73034	F04	non-isogenic	set2	FA0000011
78.8092	1.12269	2.40676	17.6613	100	-15.2545	F05	non-isogenic	set2	FA0000012
86.5398	3.42449	6.04043	3.99524	99	2.04518	F07	non-isogenic	set3	11a
65.6391	6.55372	21.6292	6.17795	100	15.4512	F08	non-isogenic	set3	MGH5b
88.9792	2.16802	4.13279	4.71996	100	-0.587173	F09	non-isogenic	set3	19f
60.5252	12.2878	11.027	16.1601	100	-5.13318	F10	non-isogenic	set3	FA0000011
80.8237	0.787402	0.951075	17.4378	100	-16.4868	F11	non-isogenic	set3	FA0000012
38.134	4.55213	2.01823	55.2957	100	-53.2775	A01	non-isogenic	set1	11a
63.8664	4.0295	5.45813	26.646	99	-21.1879	A02	non-isogenic	set1	MGH5b
52.1325	6.71033	4.35212	36.8051	99	-32.453	A03	non-isogenic	set1	19f
90.3096	0.913505	3.79586	4.98101	99	-1.18515	A04	non-isogenic	set1	FA0000011
85.029	9.10892	0.444232	5.41788	99	-4.97365	A05	non-isogenic	set1	FA0000012
40.2964	7.00931	3.6555	49.0388	99	-45.3833	B01	non-isogenic	set1	11a
63.185	4.77175	10.0565	21.9868	99	-11.9303	B02	non-isogenic	set1	MGH5b
56.0577	10.0758	4.01068	29.8558	100	-25.8452	B03	non-isogenic	set1	19f
85.87	1.44811	0.490017	12.1919	100	-11.7019	B04	non-isogenic	set1	FA0000011
74.1347	4.03512	7.8864	13.9438	99	-6.05744	B05	non-isogenic	set1	FA0000012
54.6778	5.00451	5.27867	35.0391	100	-29.7604	C01	non-isogenic	set1	11a
60.5206	4.08015	4.64035	30.7589	100	-26.1185	C02	non-isogenic	set1	MGH5b
86.2385	1.71394	3.71111	8.33646	100	-4.62535	C03	non-isogenic	set1	19f
63.7199	8.93667	1.12711	26.2164	100	-25.0892	C04	non-isogenic	set1	FA0000011
87.2269	1.03565	10.3101	1.42729	100	8.88283	C05	non-isogenic	set1	FA0000012
34.0529	7.44303	2.46097	56.0431	99	-53.5821	D01	non-isogenic	set1	11a
39.0835	9.93338	5.28452	45.6986	100	-40.4141	D02	non-isogenic	set1	MGH5b
42.4212	12.0375	4.88913	40.6521	99	-35.763	D03	non-isogenic	set1	19f
98.7786	0.0395816	1.09697	0.0848176	99	1.01216	D04	non-isogenic	set1	FA0000011
81.274	1.37423	9.13037	8.22141	100	0.90896	D05	non-isogenic	set1	FA0000012
34.0839	14.2368	2.47479	49.2046	99	-46.7298	E01	non-isogenic	set1	11a
40.6852	9.34477	2.76346	47.2066	100	-44.4432	E02	non-isogenic	set1	MGH5b
71.125	5.22134	5.10225	18.5514	100	-13.4491	E03	non-isogenic	set1	19f
30.4346	21.196	19.034	29.3354	100	-10.3013	E04	non-isogenic	set1	FA0000011
84.2799	1.69967	7.60789	6.41258	100	1.19531	E05	non-isogenic	set1	FA0000012
43.617	23.5482	21.659	11.1758	100	10.4832	A01	non-isogenic	set2	11a
45.7048	14.2836	10.4882	29.5234	100	-19.0352	A02	non-isogenic	set2	MGH5b
41.714	22.9089	14.0808	21.2962	100	-7.21539	A03	non-isogenic	set2	19f
58.6677	18.2645	10.1107	12.9571	100	-2.84641	A04	non-isogenic	set2	FA0000011
73.611	2.05659	1.43821	22.8942	100	-21.456	A05	non-isogenic	set2	FA0000012
13.5514	12.1698	72.6331	1.64567	100	70.9874	A07	non-isogenic	set3	11a
74.1045	7.31791	10.2828	8.29477	100	1.988	A08	non-isogenic	set3	MGH5b
70.9661	3.71393	3.08657	22.2334	100	-19.1468	A09	non-isogenic	set3	19f
59.5193	11.5032	19.4201	9.55742	100	9.86265	A10	non-isogenic	set3	FA0000011
78.6978	1.08198	2.17032	18.0499	100	-15.8796	A11	non-isogenic	set3	FA0000012
63.689	12.1414	9.62506	14.5445	99	-4.91948	B01	non-isogenic	set2	11a
63.8696	11.4846	19.5529	5.09288	100	14.46	B02	non-isogenic	set2	MGH5b
56.1332	11.6935	14.0402	18.1331	99	-4.09288	B03	non-isogenic	set2	19f
63.034	10.7236	5.98663	20.2557	99	-14.2691	B04	non-isogenic	set2	FA0000011
58.7528	11.2361	16.1867	13.8244	100	2.36237	B05	non-isogenic	set2	FA0000012
76.4602	3.59039	5.66372	14.2857	100	-8.622	B07	non-isogenic	set3	11a
72.7599	9.48106	11.7077	6.05136	99	5.65631	B08	non-isogenic	set3	MGH5b
74.1617	4.15552	5.65727	16.0255	99	-10.3682	B09	non-isogenic	set3	19f
47.494	20.4647	20.044	11.9972	100	8.04683	B10	non-isogenic	set3	FA0000011
86.1589	1.24716	3.20531	9.38866	100	-6.18334	B11	non-isogenic	set3	FA0000012
65.4006	5.57864	16.0237	12.997	99	3.02671	C01	non-isogenic	set2	11a
58.4107	14.844	17.9261	8.81916	99	9.10694	C02	non-isogenic	set2	MGH5b
83.4983	3.37798	2.25199	10.8717	99	-8.61969	C03	non-isogenic	set2	19f
71.936	7.10428	8.59992	12.3598	99	-3.75987	C04	non-isogenic	set2	FA0000011
74.2494	3.99596	7.37021	14.3844	100	-7.01419	C05	non-isogenic	set2	FA0000012
78.882	4.24845	7.30435	9.56522	100	-2.26087	C07	non-isogenic	set3	11a
65.8161	13.344	10.0301	10.8099	100	-0.779727	C08	non-isogenic	set3	MGH5b
76.2133	6.22318	7.72532	9.83823	100	-2.11291	C09	non-isogenic	set3	19f
43.7036	24.171	20.9639	11.1614	100	9.8025	C10	non-isogenic	set3	FA0000011
67.2494	6.40227	10.2298	16.1186	99	-5.88878	C11	non-isogenic	set3	FA0000012
73.2618	5.46503	2.24674	19.0264	100	-16.7797	D01	non-isogenic	set2	11a
66.2724	10.2203	10.2203	13.287	100	-3.06672	D02	non-isogenic	set2	MGH5b
61.9652	13.1417	12.8476	12.0455	100	0.802139	D03	non-isogenic	set2	19f
51.5563	18.4037	19.0057	11.0342	100	7.97149	D04	non-isogenic	set2	FA0000011
49.7375	16.3533	16.9393	16.9699	100	-0.030532	D05	non-isogenic	set2	FA0000012
50.6377	16.1661	17.0638	16.1324	100	0.9314	D07	non-isogenic	set3	11a
56.8547	13.5815	21.2814	8.28243	100	12.999	D08	non-isogenic	set3	MGH5b
50.9126	16.4045	17.5849	15.0981	100	2.48682	D09	non-isogenic	set3	19f
50.7196	23.3532	14.2623	11.6649	99	2.5974	D10	non-isogenic	set3	FA0000011
64.4983	0.681892	0.984955	33.8348	100	-32.8499	D11	non-isogenic	set3	FA0000012
66.8713	8.40614	13.1759	11.5466	99	1.62928	E01	non-isogenic	set2	11a
74.6777	6.08886	12.7762	6.45718	99	6.31906	E02	non-isogenic	set2	MGH5b
55.414	17.9729	9.22182	17.3913	100	-8.16948	E03	non-isogenic	set2	19f
60.4164	10.0329	5.75916	23.7915	99	-18.0324	E04	non-isogenic	set2	FA0000011
72.8004	0.955909	0.868284	25.3754	100	-24.5071	E05	non-isogenic	set2	FA0000012
85.4413	2.07461	4.53139	7.95268	99	-3.42129	E07	non-isogenic	set3	11a
71.4714	9.44757	13.3487	5.73231	99	7.61637	E08	non-isogenic	set3	MGH5b
73.3934	4.50763	11.2344	10.8645	99	0.369857	E09	non-isogenic	set3	19f
47.8239	18.6464	22.4885	11.0412	100	11.4473	E10	non-isogenic	set3	FA0000011
61.438	4.03293	3.03602	31.4931	100	-28.4571	E11	non-isogenic	set3	FA0000012
74.7188	7.50698	8.79936	8.97487	100	-0.175509	F01	non-isogenic	set2	11a
52.2731	18.8738	16.1282	12.7249	100	3.40335	F02	non-isogenic	set2	MGH5b
59.7847	12.407	8.06262	19.7456	99	-11.683	F03	non-isogenic	set2	19f
48.4232	22.9984	20.2434	8.3349	100	11.9085	F04	non-isogenic	set2	FA0000011
72.458	3.55007	2.63361	21.3583	100	-18.7247	F05	non-isogenic	set2	FA0000012
61.3101	8.22949	21.4953	8.96504	99	12.5303	F07	non-isogenic	set3	11a
86.5772	3.55412	6.0406	3.82805	100	2.21254	F08	non-isogenic	set3	MGH5b
43.1252	20.8725	21.5186	14.4837	100	7.03491	F09	non-isogenic	set3	19f
74.9145	5.04137	3.18809	16.856	99	-13.668	F10	non-isogenic	set3	FA0000011
68.325	0.528785	1.30334	29.8429	100	-28.5395	F11	non-isogenic	set3	FA0000012
72.39	3.77229	12.1086	11.7291	99	0.379519	A01	non-isogenic	set1	11a
29.2454	10.6592	6.61864	53.4768	99	-46.8581	A02	non-isogenic	set1	MGH5b
46.1655	10.7556	2.09748	40.9815	100	-38.884	A03	non-isogenic	set1	19f
78.0306	8.84997	2.61622	10.5032	100	-7.887	A04	non-isogenic	set1	FA0000011
76.3397	11.9148	1.59707	10.1484	100	-8.55135	A05	non-isogenic	set1	FA0000012
31.9214	8.48161	3.27796	56.319	99	-53.0411	B01	non-isogenic	set1	11a
78.2523	1.9566	5.36766	14.4234	99	-9.05575	B02	non-isogenic	set1	MGH5b
58.7049	1.93771	1.94328	37.4142	99	-35.4709	B03	non-isogenic	set1	19f
83.9584	3.93337	5.69063	6.4176	99	-0.726975	B04	non-isogenic	set1	FA0000011
67.6243	3.00774	13.1789	16.1891	100	-3.01024	B05	non-isogenic	set1	FA0000012
29.0224	10.4198	3.62281	56.9351	99	-53.3123	C01	non-isogenic	set1	11a
62.0956	3.51736	4.09988	30.2872	99	-26.1873	C02	non-isogenic	set1	MGH5b
81.5976	2.83298	3.72459	11.8448	100	-8.12023	C03	non-isogenic	set1	19f
91.4055	0.504621	7.99426	0.0956125	100	7.89865	C04	non-isogenic	set1	FA0000011
77.4729	3.23408	10.5267	8.76634	99	1.76035	C05	non-isogenic	set1	FA0000012
56.083	7.52618	1.54721	34.8437	100	-33.2964	D01	non-isogenic	set1	11a
45.6189	5.22991	4.48767	44.6635	99	-40.1758	D02	non-isogenic	set1	MGH5b
73.1495	3.30933	3.76038	19.7808	99	-16.0204	D03	non-isogenic	set1	19f
94.0962	0.375931	1.88202	3.64582	100	-1.7638	D04	non-isogenic	set1	FA0000011
79.0491	2.61635	8.78547	9.54907	100	-0.763604	D05	non-isogenic	set1	FA0000012
38.6862	17.5234	1.86864	41.9218	99	-40.0532	E01	non-isogenic	set1	11a
64.4001	4.14234	8.59412	22.8634	100	-14.2693	E02	non-isogenic	set1	MGH5b
67.674	1.93864	3.00994	27.3774	100	-24.3675	E03	non-isogenic	set1	19f
65.983	22.5165	4.67685	6.82369	100	-2.14684	E04	non-isogenic	set1	FA0000011
78.5324	1.89426	9.03967	10.5337	99	-1.49404	E05	non-isogenic	set1	FA0000012
66.059	10.9028	9.84375	13.1944	100	-3.35069	A01	non-isogenic	set2	11a
41.9119	22.7825	19.2838	16.0218	100	3.26199	A02	non-isogenic	set2	MGH5b
79.293	2.9607	0.825408	16.9209	99	-16.0955	A03	non-isogenic	set2	19f
61.168	15.691	12.481	10.66	100	1.82099	A04	non-isogenic	set2	FA0000011
79.4826	0.921173	1.97491	17.6213	100	-15.6464	A05	non-isogenic	set2	FA0000012
86.3588	2.29578	6.11319	5.23225	99	0.88094	A07	non-isogenic	set3	11a
13.5844	14.0576	70.1104	2.24763	99	67.8628	A08	non-isogenic	set3	MGH5b
41.4945	19.8443	20.9126	17.7486	99	3.16392	A09	non-isogenic	set3	19f
53.3288	17.8138	9.4242	19.4332	99	-10.009	A10	non-isogenic	set3	FA0000011
58.222	5.7258	8.79818	27.254	99	-18.4559	A11	non-isogenic	set3	FA0000012
75.4153	7.1618	9.96789	7.45498	99	2.51291	B01	non-isogenic	set2	11a
49.5031	21.0075	9.85705	19.6324	100	-9.77536	B02	non-isogenic	set2	MGH5b
80.9435	7.07635	2.34327	9.63687	100	-7.29361	B03	non-isogenic	set2	19f
79.4291	6.31807	6.39248	7.86038	100	-1.4679	B04	non-isogenic	set2	FA0000011
90.0048	1.01022	2.51961	6.46541	99	-3.9458	B05	non-isogenic	set2	FA0000012
86.0757	1.4217	8.04934	4.45327	100	3.59607	B07	non-isogenic	set3	11a
74.4321	7.80927	4.41149	13.3471	99	-8.93561	B08	non-isogenic	set3	MGH5b
91.5258	1.61758	4.92516	1.93143	99	2.99372	B09	non-isogenic	set3	19f
72.3069	6.91908	7.2709	13.5031	100	-6.2322	B10	non-isogenic	set3	FA0000011
76.9176	6.53495	12.0687	4.47881	99	7.58984	B11	non-isogenic	set3	FA0000012
79.1452	4.12903	2.37097	14.3548	100	-11.9839	C01	non-isogenic	set2	11a
65.3629	11.1147	7.1708	16.3516	99	-9.18079	C02	non-isogenic	set2	MGH5b
87.9192	2.49948	1.33306	8.24828	99	-6.91523	C03	non-isogenic	set2	19f
81.6386	4.30192	5.08408	8.97536	100	-3.89128	C04	non-isogenic	set2	FA0000011
41.2948	22.2853	23.6265	12.7934	100	10.8331	C05	non-isogenic	set2	FA0000012
49.5283	15.559	21.4652	13.4474	100	8.01779	C07	non-isogenic	set3	11a
66.4401	10.9406	10.8383	11.781	100	-0.942776	C08	non-isogenic	set3	MGH5b
78.6539	7.45451	7.43494	6.45666	100	0.978282	C09	non-isogenic	set3	19f
78.7569	5.91289	3.83617	11.4941	100	-7.65792	C10	non-isogenic	set3	FA0000011
80.4404	0.569025	0.732311	18.2583	100	-17.526	C11	non-isogenic	set3	FA0000012
65.1014	7.59872	4.88794	22.412	100	-17.524	D01	non-isogenic	set2	11a
95.2997	1.02989	2.87285	0.797584	99	2.07527	D02	non-isogenic	set2	MGH5b
85.3622	5.30684	4.90443	4.42656	100	0.477867	D04	non-isogenic	set2	FA0000011
63.3641	8.25372	10.3647	18.0175	99	-7.6528	D05	non-isogenic	set2	FA0000012
68.5711	5.07578	6.38682	19.9663	100	-13.5795	D07	non-isogenic	set3	11a
49.8384	7.82271	32.8281	9.51081	100	23.3173	D08	non-isogenic	set3	MGH5b
58.0715	12.5113	11.676	17.7411	100	-6.06501	D09	non-isogenic	set3	19f
76.4632	6.84296	6.75523	9.93859	99	-3.18336	D10	non-isogenic	set3	FA0000011
72.1629	2.01538	1.95069	23.871	100	-21.9203	D11	non-isogenic	set3	FA0000012
60.8242	8.03339	8.17684	22.9656	100	-14.7887	E01	non-isogenic	set2	11a
59.9947	14.8324	18.0382	7.13475	100	10.9035	E02	non-isogenic	set2	MGH5b
51.4921	20.9284	15.4379	12.1416	100	3.29627	E03	non-isogenic	set2	19f
79.6504	3.18729	2.66496	14.4974	99	-11.8324	E04	non-isogenic	set2	FA0000011
51.953	16.0273	10.6952	21.3245	100	-10.6293	E05	non-isogenic	set2	FA0000012
74.2105	3.80966	9.75782	12.2221	100	-2.46424	E07	non-isogenic	set3	11a
82.3374	5.23041	6.49335	5.93889	99	0.55446	E08	non-isogenic	set3	MGH5b
46.4485	19.5023	20.2009	13.8482	100	6.35268	E09	non-isogenic	set3	19f
88.4894	1.47201	1.35135	8.68726	100	-7.33591	E10	non-isogenic	set3	FA0000011
48.1339	14.8041	26.2492	10.8128	100	15.4365	E11	non-isogenic	set3	FA0000012
89.1892	3.21048	1.70352	5.89681	100	-4.19328	F01	non-isogenic	set2	11a
72.0669	7.88735	14.8498	5.19588	100	9.65395	F02	non-isogenic	set2	MGH5b
43.5585	23.4896	17.2395	15.7124	100	1.52707	F03	non-isogenic	set2	19f
49.6644	15.2028	30.2889	4.84389	99	25.445	F04	non-isogenic	set2	FA0000011
43.5923	19.3444	15.9657	21.0976	100	-5.13198	F05	non-isogenic	set2	FA0000012
53.9434	8.79944	30.9385	6.31875	100	24.6197	F07	non-isogenic	set3	11a
85.9573	3.24367	8.04325	2.7558	99	5.28745	F08	non-isogenic	set3	MGH5b
68.6049	8.20991	15.8896	7.29567	99	8.59389	F09	non-isogenic	set3	19f
66.9554	8.81025	7.67803	16.5563	99	-8.8783	F10	non-isogenic	set3	FA0000011
78.1876	1.01466	1.65933	19.1384	99	-17.479	F11	non-isogenic	set3	FA0000012
69.5335	4.53769	12.698	13.2308	100	-0.532824	A01	non-isogenic	set1	11a
43.345	10.8954	7.84865	37.9109	100	-30.0623	A02	non-isogenic	set1	MGH5b
63.3926	3.54274	2.50661	30.5581	99	-28.0515	A03	non-isogenic	set1	19f
53.7438	2.69479	36.4593	7.10208	100	29.3573	A04	non-isogenic	set1	FA0000011
85.2354	6.15556	2.0135	6.59549	100	-4.58199	A05	non-isogenic	set1	FA0000012
56.1719	5.9729	3.78454	34.0706	100	-30.2861	B01	non-isogenic	set1	11a
41.7421	6.26901	5.05616	46.9328	99	-41.8766	B02	non-isogenic	set1	MGH5b
62.0799	4.86064	4.30645	28.753	100	-24.4465	B03	non-isogenic	set1	19f
72.8993	1.01083	20.2213	5.86854	100	14.3528	B04	non-isogenic	set1	FA0000011
82.6967	2.0389	8.45832	6.80611	99	1.65221	B05	non-isogenic	set1	FA0000012
46.5132	7.83316	3.84677	41.8069	99	-37.9601	C01	non-isogenic	set1	11a
66.2545	6.5358	5.3076	21.9021	100	-16.5945	C02	non-isogenic	set1	MGH5b
63.987	2.18825	0.96027	32.8645	100	-31.9042	C03	non-isogenic	set1	19f
67.222	5.24791	10.2127	17.3174	100	-7.10476	C04	non-isogenic	set1	FA0000011
81.0608	2.79143	10.1143	6.03347	100	4.08084	C05	non-isogenic	set1	FA0000012
27.1665	15.018	2.58683	55.2287	99	-52.6419	D01	non-isogenic	set1	11a
58.2019	4.05376	2.5596	35.1848	100	-32.6252	D02	non-isogenic	set1	MGH5b
75.3175	3.65912	3.80959	17.2138	99	-13.4042	D03	non-isogenic	set1	19f
97.4064	0.631106	1.22763	0.734849	100	0.492781	D04	non-isogenic	set1	FA0000011
87.4374	0.69927	10.0435	1.81987	100	8.22359	D05	non-isogenic	set1	FA0000012
55.4236	17.5266	1.94542	25.1044	100	-23.159	E01	non-isogenic	set1	11a
35.793	8.60182	2.44035	53.1649	100	-50.7245	E02	non-isogenic	set1	MGH5b
58.9191	5.21445	1.44288	34.4236	99	-32.9807	E03	non-isogenic	set1	19f
98.036	0.0327753	1.59591	0.335317	100	1.26059	E04	non-isogenic	set1	FA0000011
78.8319	3.58815	6.1384	11.4416	100	-5.30316	E05	non-isogenic	set1	FA0000012
60.5026	13.5155	16.1747	9.80727	99	6.36741	A01	non-isogenic	set2	11a
70.7955	8.53105	9.82205	10.8514	100	-1.02931	A02	non-isogenic	set2	MGH5b
95.7468	1.01423	1.19418	2.04482	99	-0.850646	A03	non-isogenic	set2	19f
82.0647	4.75124	5.14925	8.03483	100	-2.88557	A04	non-isogenic	set2	FA0000011
57.8032	9.67632	10.6112	21.9093	100	-11.2981	A05	non-isogenic	set2	FA0000012
67.664	4.91381	16.5841	10.8381	100	5.74599	A07	non-isogenic	set3	11a
80.5223	6.82202	8.21213	4.44355	99	3.76858	A08	non-isogenic	set3	MGH5b
71.0922	9.4964	12.2564	7.155	100	5.10137	A09	non-isogenic	set3	19f
69.5689	8.31385	14.5329	7.5844	100	6.94847	A10	non-isogenic	set3	FA0000011
78.1459	0.928941	1.07259	19.8525	99	-18.7799	A11	non-isogenic	set3	FA0000012
75.813	6.41589	11.4256	6.34558	99	5.07998	B01	non-isogenic	set2	11a
55.318	15.5288	12.5276	16.6256	100	-4.09794	B02	non-isogenic	set2	MGH5b
88.4715	2.78085	2.76243	5.98527	99	-3.22284	B03	non-isogenic	set2	19f
83.294	4.63618	6.07418	5.9956	100	0.0785793	B04	non-isogenic	set2	FA0000011
75.8859	0.627013	0.747814	22.7393	100	-21.9915	B05	non-isogenic	set2	FA0000012
77.293	5.52093	3.40606	13.7801	100	-10.374	B07	non-isogenic	set3	11a
40.5394	16.1023	29.4698	13.8884	99	15.5814	B08	non-isogenic	set3	MGH5b
62.9017	5.97826	11.413	19.707	100	-8.29395	B09	non-isogenic	set3	19f
55.7876	16.5139	9.19687	18.5015	100	-9.30468	B10	non-isogenic	set3	FA0000011
81.6151	1.15638	1.26597	15.9625	100	-14.6965	B11	non-isogenic	set3	FA0000012
82.9373	3.15867	2.45018	11.4539	99	-9.00369	C01	non-isogenic	set2	11a
63.2057	10.1354	8.38561	18.2734	99	-9.88775	C02	non-isogenic	set2	MGH5b
64.0308	7.27947	11.8755	16.8142	100	-4.93862	C03	non-isogenic	set2	19f
79.3386	6.04234	7.55679	7.06228	99	0.494514	C04	non-isogenic	set2	FA0000011
75.3454	1.86077	1.92401	20.8698	100	-18.9458	C05	non-isogenic	set2	FA0000012
67.6278	7.24115	7.09371	18.0374	100	-10.9436	C07	non-isogenic	set3	11a
86.78	3.59988	7.23039	2.38971	100	4.84069	C08	non-isogenic	set3	MGH5b
66.293	7.11679	9.51512	17.0751	100	-7.55996	C09	non-isogenic	set3	19f
77.159	4.63518	5.78075	12.4251	99	-6.64434	C10	non-isogenic	set3	FA0000011
79.4745	0.302168	0.236479	19.9869	99	-19.7504	C11	non-isogenic	set3	FA0000012
83.0858	3.93086	3.46991	9.51344	99	-6.04353	D01	non-isogenic	set2	11a
45.6647	18.2648	26.9978	9.07266	99	17.9252	D02	non-isogenic	set2	MGH5b
57.5872	13.8683	7.95745	20.587	99	-12.6296	D03	non-isogenic	set2	19f
74.8156	6.70179	6.99684	11.4858	99	-4.48894	D04	non-isogenic	set2	FA0000011
57.0295	8.89589	8.95346	25.1212	100	-16.1677	D05	non-isogenic	set2	FA0000012
67.2591	4.73233	4.73233	23.2762	99	-18.5439	D07	non-isogenic	set3	11a
46.1617	14.7892	30.0907	8.95844	99	21.1323	D08	non-isogenic	set3	MGH5b
78.6423	4.24844	7.04225	10.067	99	-3.02471	D09	non-isogenic	set3	19f
76.7379	8.69565	7.40604	7.1604	100	0.24564	D10	non-isogenic	set3	FA0000011
79.6914	1.03235	2.09911	17.1771	99	-15.078	D11	non-isogenic	set3	FA0000012
52.2191	16.2185	24.6791	6.8832	99	17.7959	E02	non-isogenic	set2	MGH5b
39.3594	22.6426	11.1512	26.8468	100	-15.6957	E03	non-isogenic	set2	19f
49.2203	20.311	17.3235	13.1452	100	4.17835	E04	non-isogenic	set2	FA0000011
46.559	20.2829	18.9208	14.2373	100	4.68346	E05	non-isogenic	set2	FA0000012
85.7841	2.61368	4.29239	7.30982	100	-3.01742	E07	non-isogenic	set3	11a
60.9136	8.96407	10.4549	19.6674	99	-9.21254	E09	non-isogenic	set3	19f
53.8385	20.7	13.4077	12.0538	100	1.35385	E10	non-isogenic	set3	FA0000011
66.4326	7.21023	3.12304	23.2341	100	-20.1111	E11	non-isogenic	set3	FA0000012
41.5243	22.1231	14.29	22.0626	100	-7.77257	F01	non-isogenic	set2	11a
75.9825	4.36681	15.393	4.25764	99	11.1354	F02	non-isogenic	set2	MGH5b
54.1498	13.9676	17.3077	14.5749	100	2.73279	F03	non-isogenic	set2	19f
62.0701	15.4445	16.1583	6.32706	100	9.83128	F04	non-isogenic	set2	FA0000011
48.1974	8.15812	9.58504	34.0594	100	-24.4744	F05	non-isogenic	set2	FA0000012
74.8099	5.03499	14.5421	5.61302	100	8.92911	F07	non-isogenic	set3	11a
62.9053	7.20456	27.869	2.02112	99	25.8479	F08	non-isogenic	set3	MGH5b
83.9378	2.85759	5.74659	7.458	99	-1.71141	F09	non-isogenic	set3	19f
83.9954	2.7413	3.05318	10.2101	100	-7.15693	F10	non-isogenic	set3	FA0000011
57.24	14.1457	12.5525	16.0618	100	-3.50927	F11	non-isogenic	set3	FA0000012
71.0986	4.10649	8.398	16.397	99	-7.99895	A01	non-isogenic	set1	11a
61.6878	2.88649	2.74154	32.6842	100	-29.9426	A02	non-isogenic	set1	MGH5b
57.5268	1.66997	1.82058	38.9827	99	-37.1621	A03	non-isogenic	set1	19f
97.8499	1.13273	1.01211	0.00524411	99	1.00687	A04	non-isogenic	set1	FA0000011
84.1923	9.22157	0.719979	5.8661	100	-5.14612	A05	non-isogenic	set1	FA0000012
57.2842	0.699405	0.595238	41.4211	99	-40.8259	B01	non-isogenic	set1	11a
70.1003	5.41984	6.06075	18.4191	100	-12.3584	B02	non-isogenic	set1	MGH5b
83.937	2.07573	2.4139	11.5734	100	-9.15947	B03	non-isogenic	set1	19f
80.5999	4.28069	1.80337	13.3161	99	-11.5127	B04	non-isogenic	set1	FA0000011
82.1167	1.69837	9.45244	6.73253	100	2.71992	B05	non-isogenic	set1	FA0000012
81.0238	1.05955	0.753175	17.1635	99	-16.4103	C01	non-isogenic	set1	11a
44.0391	6.48649	5.40872	44.0657	100	-38.6569	C02	non-isogenic	set1	MGH5b
77.6345	2.31692	2.49748	17.5511	99	-15.0536	C03	non-isogenic	set1	19f
64.0135	0.532695	1.36133	34.0925	100	-32.7312	C04	non-isogenic	set1	FA0000011
97.7798	0	2.22024	0	100	2.22024	C05	non-isogenic	set1	FA0000012
73.0845	0.283605	2.60646	24.0254	99	-21.4189	D01	non-isogenic	set1	11a
73.4823	3.90007	6.67076	15.9468	99	-9.27606	D02	non-isogenic	set1	MGH5b
93.247	0.0264306	0.436104	6.29047	99	-5.85437	D03	non-isogenic	set1	19f
96.3813	0.162694	2.78552	0.670496	99	2.11502	D04	non-isogenic	set1	FA0000011
73.5441	3.31957	8.79453	14.3418	100	-5.54724	D05	non-isogenic	set1	FA0000012
43.0735	9.88971	4.4752	42.5615	99	-38.0863	E01	non-isogenic	set1	11a
94.682	0.208275	0.171249	4.93844	100	-4.76719	E02	non-isogenic	set1	MGH5b
84.9159	2.85626	1.86594	10.3619	100	-8.496	E03	non-isogenic	set1	19f
46.3456	6.73465	33.7376	13.1822	100	20.5553	E04	non-isogenic	set1	FA0000011
48.1211	9.84448	2.79293	39.2415	100	-36.4486	E05	non-isogenic	set1	FA0000012
67.5226	10.0734	7.51975	14.8843	99	-7.36456	A01	non-isogenic	set2	11a
75.556	8.38523	12.5445	3.51423	100	9.03025	A02	non-isogenic	set2	MGH5b
68.0701	10.5168	5.69209	15.721	99	-10.0289	A03	non-isogenic	set2	19f
71.5707	8.74269	5.83261	13.854	100	-8.02139	A04	non-isogenic	set2	FA0000011
86.1169	0.604672	1.56044	11.7179	100	-10.1575	A05	non-isogenic	set2	FA0000012
63.6605	5.33625	19.9719	11.0314	100	8.94055	A07	non-isogenic	set3	11a
58.0582	7.8727	30.7916	3.27752	100	27.514	A08	non-isogenic	set3	MGH5b
77.7188	4.58163	8.68097	9.01857	99	-0.337593	A09	non-isogenic	set3	19f
76.3903	7.45271	10.5675	5.58953	99	4.97795	A10	non-isogenic	set3	FA0000011
88.2198	0.749787	4.63013	6.40025	99	-1.77012	A11	non-isogenic	set3	FA0000012
77.2596	3.68195	7.4691	11.5894	100	-4.12028	B02	non-isogenic	set2	MGH5b
87.3761	1.64578	2.15074	8.82738	100	-6.67664	B03	non-isogenic	set2	19f
79.8997	2.23852	3.91355	13.9483	100	-10.0347	B05	non-isogenic	set2	FA0000012
78.2563	3.29322	4.20097	14.2495	100	-10.0486	B07	non-isogenic	set3	11a
72.4424	5.88654	14.0161	7.65488	100	6.36126	B08	non-isogenic	set3	MGH5b
87.6054	1.88308	6.04272	4.4688	100	1.57392	B09	non-isogenic	set3	19f
76.4975	5.1926	2.20601	16.1039	99	-13.8978	B10	non-isogenic	set3	FA0000011
72.4045	3.19661	3.14003	21.2588	100	-18.1188	B11	non-isogenic	set3	FA0000012
84.8568	4.35198	3.1105	7.68076	100	-4.57026	C01	non-isogenic	set2	11a
81.25	4.04167	2.79167	11.9167	100	-9.125	C03	non-isogenic	set2	19f
60.165	16.1081	11.8705	11.8563	100	0.014181	C04	non-isogenic	set2	FA0000011
64.5161	6.57861	7.91212	20.9931	100	-13.081	C05	non-isogenic	set2	FA0000012
66.0194	6.62621	8.68932	18.665	100	-9.97573	C07	non-isogenic	set3	11a
71.8694	6.61721	14.5104	7.00297	100	7.50742	C08	non-isogenic	set3	MGH5b
86.96	3.94372	3.62663	5.46968	99	-1.84304	C09	non-isogenic	set3	19f
77.5303	6.98896	6.48198	8.99873	100	-2.51675	C10	non-isogenic	set3	FA0000011
86.1013	0.464524	0.653622	12.7806	100	-12.1269	C11	non-isogenic	set3	FA0000012
75.523	4.97556	4.91691	14.5846	99	-9.66764	D01	non-isogenic	set2	11a
44.4976	14.8254	37.5545	3.12245	100	34.432	D02	non-isogenic	set2	MGH5b
84.1528	3.74013	8.4314	3.67564	100	4.75576	D03	non-isogenic	set2	19f
62.3538	13.5902	15.0735	8.98259	100	6.09089	D04	non-isogenic	set2	FA0000011
84.8171	0.0880171	0.509242	14.5857	99	-14.0764	D05	non-isogenic	set2	FA0000012
54.2327	10.2251	13.2689	22.2733	100	-9.00444	D07	non-isogenic	set3	11a
84.8096	3.42453	10.4075	1.35833	99	9.04917	D08	non-isogenic	set3	MGH5b
74.5394	8.3294	5.98331	11.1479	100	-5.16454	D09	non-isogenic	set3	19f
66.7249	11.8936	9.56861	11.8129	100	-2.24432	D10	non-isogenic	set3	FA0000011
86.3751	2.45196	5.42149	5.75144	100	-0.329948	D11	non-isogenic	set3	FA0000012
86.9478	2.35498	1.63651	9.06067	100	-7.42416	E01	non-isogenic	set2	11a
53.6294	15.5694	22.0566	8.74463	100	13.312	E02	non-isogenic	set2	MGH5b
48.7628	20.1914	17.2522	13.7936	100	3.45865	E03	non-isogenic	set2	19f
57.9645	14.8264	15.2436	11.9654	100	3.2782	E04	non-isogenic	set2	FA0000011
60.5159	9.47091	7.80456	22.2086	99	-14.4041	E05	non-isogenic	set2	FA0000012
49.2853	14.8325	26.3757	9.50661	99	16.869	E07	non-isogenic	set3	11a
72.5924	5.76878	6.8048	14.834	100	-8.0292	E09	non-isogenic	set3	19f
52.1483	16.2425	23.139	8.47017	100	14.6689	E10	non-isogenic	set3	FA0000011
64.3445	5.68234	6.26444	23.7088	99	-17.4443	E11	non-isogenic	set3	FA0000012
45.127	20.7082	16.2741	17.8907	100	-1.61663	F01	non-isogenic	set2	11a
86.4395	0.698893	4.01864	8.84294	100	-4.82431	F02	non-isogenic	set2	MGH5b
57.2508	15.9193	14.9308	11.8991	100	3.03175	F03	non-isogenic	set2	19f
57.9031	15.1241	16.012	10.9609	100	5.05113	F04	non-isogenic	set2	FA0000011
80.299	4.01298	7.2096	8.47841	100	-1.26881	F05	non-isogenic	set2	FA0000012
77.4812	4.85319	8.15336	9.51225	99	-1.35889	F07	non-isogenic	set3	11a
69.2146	9.94307	11.9383	8.904	100	3.03432	F08	non-isogenic	set3	MGH5b
72.2512	8.65034	11.2819	7.81657	100	3.46535	F09	non-isogenic	set3	19f
53.2845	19.3987	12.5696	14.7472	100	-2.17759	F10	non-isogenic	set3	FA0000011
85.7914	0.35083	1.91607	11.9417	100	-10.0256	F11	non-isogenic	set3	FA0000012
58.0158	10.0232	13.9111	18.0498	100	-4.13864	A01	non-isogenic	set1	11a
79.5161	3.90262	7.40525	9.17602	100	-1.77077	A02	non-isogenic	set1	MGH5b
92.2588	0.752796	1.30978	5.6786	100	-4.36883	A03	non-isogenic	set1	19f
65.3327	0.977484	27.8575	5.83227	100	22.0253	A04	non-isogenic	set1	FA0000011
72.9199	17.4928	0.49145	9.09585	99	-8.6044	A05	non-isogenic	set1	FA0000012
54.4006	8.11525	4.01452	33.4697	99	-29.4551	B01	non-isogenic	set1	11a
57.1078	6.97153	5.22998	30.6907	100	-25.4608	B02	non-isogenic	set1	MGH5b
47.182	5.46696	2.39195	44.9591	99	-42.5671	B03	non-isogenic	set1	19f
78.5324	1.51894	12.9561	6.99257	99	5.9635	B04	non-isogenic	set1	FA0000011
68.5186	7.62989	8.05146	15.8001	99	-7.74864	B05	non-isogenic	set1	FA0000012
44.0983	7.41319	4.48106	44.0075	99	-39.5264	C01	non-isogenic	set1	11a
78.5269	3.95173	8.14216	9.3792	99	-1.23705	C02	non-isogenic	set1	MGH5b
82.8746	2.97853	4.03831	10.1085	100	-6.07022	C03	non-isogenic	set1	19f
44.437	2.3078	10.1242	43.131	99	-33.0068	C04	non-isogenic	set1	FA0000011
80.4459	4.83883	4.69792	10.0174	100	-5.31944	C05	non-isogenic	set1	FA0000012
92.7004	0.0640786	6.5467	0.688845	99	5.85785	D01	non-isogenic	set1	11a
32.5074	6.44759	4.97144	56.0735	99	-51.1021	D02	non-isogenic	set1	MGH5b
47.2687	5.69627	1.75019	45.2848	100	-43.5346	D03	non-isogenic	set1	19f
97.5451	0.109105	2.33585	0.00991867	99	2.32593	D04	non-isogenic	set1	FA0000011
72.3868	4.47788	6.95556	16.1797	100	-9.22418	D05	non-isogenic	set1	FA0000012
58.7358	6.2964	6.77798	28.1898	100	-21.4118	E01	non-isogenic	set1	11a
99.284	0.095039	0.196414	0.424507	100	-0.228094	E02	non-isogenic	set1	MGH5b
97.6337	0	0.455552	1.91079	99	-1.45524	E03	non-isogenic	set1	19f
74.0746	12.4085	1.76748	11.7494	100	-9.98189	E04	non-isogenic	set1	FA0000011
66.0605	9.91224	4.27945	19.7478	99	-15.4684	E05	non-isogenic	set1	FA0000012
64.476	9.75997	12.2079	13.5561	100	-1.34821	A02	non-isogenic	set2	MGH5b
72.1371	8.10115	8.01092	11.7508	100	-3.73989	A03	non-isogenic	set2	19f
74.2867	7.76377	9.80425	8.14532	99	1.65893	A04	non-isogenic	set2	FA0000011
89.5066	1.19682	2.74882	6.54776	100	-3.79893	A05	non-isogenic	set2	FA0000012
57.0326	6.30656	25.8015	10.8593	100	14.9421	A07	non-isogenic	set3	11a
64.942	4.66585	28.7137	1.67847	100	27.0352	A08	non-isogenic	set3	MGH5b
77.601	3.52163	11.566	7.31141	99	4.25456	A09	non-isogenic	set3	19f
77.6278	4.53564	3.38373	14.4528	100	-11.0691	A10	non-isogenic	set3	FA0000011
51.3935	13.8455	16.0441	18.7168	100	-2.67266	B02	non-isogenic	set2	MGH5b
57.9404	13.4721	8.86005	19.7274	99	-10.8673	B03	non-isogenic	set2	19f
63.3653	4.79374	8.02181	23.8192	100	-15.7973	B05	non-isogenic	set2	FA0000012
82.1853	3.62629	7.50594	6.6825	100	0.823436	B07	non-isogenic	set3	11a
65.716	9.98242	19.1834	5.11819	99	14.0652	B08	non-isogenic	set3	MGH5b
64.4199	5.71895	12.0098	17.8513	99	-5.8415	B09	non-isogenic	set3	19f
67.8977	11.1137	13.029	7.95963	99	5.06939	B10	non-isogenic	set3	FA0000011
69.5986	9.50294	7.69001	13.2085	99	-5.51848	B11	non-isogenic	set3	FA0000012
70.4376	8.94967	7.94311	12.6696	100	-4.72648	C01	non-isogenic	set2	11a
81.3287	2.71595	2.32796	13.6274	100	-11.2994	C02	non-isogenic	set2	MGH5b
68.184	7.41557	9.20215	15.1982	100	-5.99608	C03	non-isogenic	set2	19f
76.5668	4.90813	3.6748	14.8502	100	-11.1754	C04	non-isogenic	set2	FA0000011
92.8612	0.324493	0.76131	6.05304	100	-5.29173	C05	non-isogenic	set2	FA0000012
89.274	3.89664	3.03527	3.79409	100	-0.758819	C07	non-isogenic	set3	11a
65.1992	12.6755	12.7704	9.35484	100	3.41556	C08	non-isogenic	set3	MGH5b
77.9001	5.74523	8.46182	7.8928	99	0.569016	C09	non-isogenic	set3	19f
76.2457	7.30012	7.00215	9.45208	99	-2.44993	C10	non-isogenic	set3	FA0000011
88.8024	0.596628	1.02897	9.57198	100	-8.54302	C11	non-isogenic	set3	FA0000012
58.3833	10.4814	4.97729	26.158	100	-21.1807	D01	non-isogenic	set2	11a
60.6902	9.24708	22.5644	7.49826	100	15.0662	D02	non-isogenic	set2	MGH5b
57.1891	13.7109	18.8248	10.2752	99	8.54954	D03	non-isogenic	set2	19f
54.6711	17.0537	20.5314	7.74382	99	12.7876	D04	non-isogenic	set2	FA0000011
66.8645	10.8874	9.18927	13.0588	99	-3.86956	D05	non-isogenic	set2	FA0000012
61.2516	7.04042	12.3859	19.322	100	-6.93611	D07	non-isogenic	set3	11a
61.3465	13.6296	14.4517	10.5723	99	3.87934	D08	non-isogenic	set3	MGH5b
73.0483	6.27323	10.5019	10.1766	100	0.325279	D09	non-isogenic	set3	19f
80.5146	5.91616	9.4554	4.11388	100	5.34152	D10	non-isogenic	set3	FA0000011
83.74	0.806958	0.9036	14.5494	99	-13.6458	D11	non-isogenic	set3	FA0000012
74.8878	4.37877	3.11001	17.6234	99	-14.5134	E01	non-isogenic	set2	11a
84.6196	3.16709	3.38551	8.82781	99	-5.4423	E04	non-isogenic	set2	FA0000011
76.5931	0.375276	0.117734	22.9139	99	-22.7962	E05	non-isogenic	set2	FA0000012
68.786	4.76441	9.19298	17.2566	99	-8.06361	E07	non-isogenic	set3	11a
91.3664	1.30036	2.00384	5.32935	100	-3.32552	E09	non-isogenic	set3	19f
62.0824	13.1922	12.6773	12.0481	100	0.629291	E10	non-isogenic	set3	FA0000011
46.2226	17.5528	17.8447	18.3799	100	-0.535197	E11	non-isogenic	set3	FA0000012
43.6917	21.0527	20.9365	14.3191	100	6.61741	F01	non-isogenic	set2	11a
49.9451	19.6724	18.4609	11.9216	100	6.53924	F02	non-isogenic	set2	MGH5b
62.664	11.5623	6.90765	18.8661	99	-11.9584	F03	non-isogenic	set2	19f
83.1274	3.14109	3.27841	10.4531	99	-7.17473	F04	non-isogenic	set2	FA0000011
93.0523	0.0306068	0.160686	6.75645	100	-6.59576	F05	non-isogenic	set2	FA0000012
84.5588	2.38971	8.71849	4.33298	100	4.3855	F07	non-isogenic	set3	11a
54.7658	12.6077	30.0254	2.60106	100	27.4243	F08	non-isogenic	set3	MGH5b
57.5054	11.3464	10.2199	20.9283	100	-10.7085	F09	non-isogenic	set3	19f
81.0863	4.26847	7.0945	7.55078	100	-0.456285	F10	non-isogenic	set3	FA0000011
52.7446	5.77962	5.8311	35.6447	100	-29.8136	F11	non-isogenic	set3	FA0000012
61.298	8.00878	17.8691	12.8241	99	5.04507	A01	non-isogenic	set1	11a
72.2563	3.85748	9.46136	14.4249	99	-4.96353	A02	non-isogenic	set1	MGH5b
45.9173	5.56423	2.58814	45.9303	100	-43.3422	A03	non-isogenic	set1	19f
91.4976	0.322425	3.43153	4.74845	100	-1.31692	A04	non-isogenic	set1	FA0000011
87.066	6.02137	0.840243	6.07236	100	-5.23212	A05	non-isogenic	set1	FA0000012
40.9559	8.45962	4.58263	46.0018	100	-41.4192	B01	non-isogenic	set1	11a
32.0365	7.51793	6.2611	54.1844	100	-47.9233	B02	non-isogenic	set1	MGH5b
77.8936	6.0556	3.11627	12.9345	99	-9.81823	B03	non-isogenic	set1	19f
89.4885	1.86166	5.47111	3.17869	99	2.29242	B04	non-isogenic	set1	FA0000011
69.3141	5.25242	11.7466	13.6869	100	-1.94034	B05	non-isogenic	set1	FA0000012
34.4743	7.74407	3.46797	54.3137	99	-50.8457	C01	non-isogenic	set1	11a
55.8651	8.05285	4.33511	31.747	99	-27.4119	C02	non-isogenic	set1	MGH5b
49.8174	7.36431	1.86868	40.9496	100	-39.0809	C03	non-isogenic	set1	19f
55.5112	6.41411	28.3442	9.7305	99	18.6137	C04	non-isogenic	set1	FA0000011
83.5141	1.30838	9.93632	5.24122	100	4.6951	C05	non-isogenic	set1	FA0000012
40.0596	12.0304	4.00319	43.9069	99	-39.9037	D01	non-isogenic	set1	11a
37.2877	9.43757	6.06488	47.2098	100	-41.1449	D02	non-isogenic	set1	MGH5b
96.5362	0.0347332	0.524155	2.90496	100	-2.3808	D03	non-isogenic	set1	19f
45.5418	16.1757	23.6398	14.6428	100	8.99696	D04	non-isogenic	set1	FA0000011
80.4699	2.76221	8.06665	8.70124	100	-0.634587	D05	non-isogenic	set1	FA0000012
57.1351	7.54261	5.24106	30.0812	100	-24.8401	E01	non-isogenic	set1	11a
79.8426	3.67542	7.48888	8.99312	99	-1.50423	E02	non-isogenic	set1	MGH5b
55.3842	2.9686	0.897736	40.7494	100	-39.8517	E03	non-isogenic	set1	19f
53.542	5.7226	31.0673	9.66814	99	21.3991	E04	non-isogenic	set1	FA0000011
87.1871	1.31885	3.03112	8.46298	99	-5.43187	E05	non-isogenic	set1	FA0000012
46.5304	21.3007	18.4259	13.743	100	4.68284	A02	non-isogenic	set2	MGH5b
79.2079	7.21358	8.4237	5.1548	99	3.2689	A03	non-isogenic	set2	19f
74.624	3.61579	7.03058	14.7297	100	-7.69908	A05	non-isogenic	set2	FA0000012
79.1928	4.71749	10.4753	5.61435	99	4.86099	A07	non-isogenic	set3	11a
27.2528	7.66583	63.1571	1.92428	100	61.2328	A08	non-isogenic	set3	MGH5b
50.6478	9.67611	12.0445	27.6316	100	-15.587	A09	non-isogenic	set3	19f
80.7732	4.10016	3.06048	12.0662	99	-9.00571	A10	non-isogenic	set3	FA0000011
80.6298	0.341	0.554961	18.4742	99	-17.9192	A11	non-isogenic	set3	FA0000012
46.0263	18.6828	25.6193	9.67159	100	15.9477	B02	non-isogenic	set2	MGH5b
55.0967	13.071	9.64071	22.1915	100	-12.5508	B03	non-isogenic	set2	19f
63.8299	7.20684	6.28586	22.6774	99	-16.3915	B05	non-isogenic	set2	FA0000012
80.7264	3.69875	5.03565	10.5392	100	-5.50357	B07	non-isogenic	set3	11a
67.1609	9.83332	13.4296	9.57614	99	3.8535	B08	non-isogenic	set3	MGH5b
64.478	8.47438	13.9044	13.1432	100	0.761104	B09	non-isogenic	set3	19f
91.7126	1.98139	2.70503	3.60096	99	-0.895934	B10	non-isogenic	set3	FA0000011
77.3962	0.387051	0.788177	21.4286	100	-20.6404	B11	non-isogenic	set3	FA0000012
58.1395	12.4397	14.5459	14.8749	99	-0.329092	C01	non-isogenic	set2	11a
73.3408	5.8324	10.2235	10.6034	100	-0.379888	C02	non-isogenic	set2	MGH5b
73.9523	5.68966	12.2016	8.1565	99	4.04509	C03	non-isogenic	set2	19f
75.2054	6.29073	6.48909	12.0147	99	-5.52564	C04	non-isogenic	set2	FA0000011
83.3935	1.74093	4.67256	10.193	99	-5.52048	C05	non-isogenic	set2	FA0000012
59.114	12.8472	16.7729	11.2659	99	5.50694	C07	non-isogenic	set3	11a
76.2326	7.40172	8.74632	7.61941	99	1.1269	C08	non-isogenic	set3	MGH5b
79.3689	4.27402	8.24845	8.10865	99	0.139804	C09	non-isogenic	set3	19f
41.6211	20.1953	32.7344	5.44922	100	27.2852	C10	non-isogenic	set3	FA0000011
93.1359	0.781981	2.19222	3.88985	99	-1.69763	C11	non-isogenic	set3	FA0000012
89.0318	2.09279	1.65154	7.2239	100	-5.57237	D01	non-isogenic	set2	11a
59.34	9.33158	27.3896	3.93882	100	23.4508	D02	non-isogenic	set2	MGH5b
57.1854	11.8276	24.5534	6.43366	99	18.1197	D03	non-isogenic	set2	19f
85.8039	2.83921	4.48296	6.87388	100	-2.39091	D04	non-isogenic	set2	FA0000011
76.1578	1.12786	1.14214	21.5722	100	-20.43	D05	non-isogenic	set2	FA0000012
79.5063	3.95768	12.6959	3.84013	99	8.8558	D07	non-isogenic	set3	11a
58.913	10.2569	10.2372	20.5929	100	-10.3557	D09	non-isogenic	set3	19f
65.3731	11.4654	9.42334	13.7381	99	-4.31479	D10	non-isogenic	set3	FA0000011
84.5549	0.0539499	0.0231214	15.368	99	-15.3449	D11	non-isogenic	set3	FA0000012
52.532	18.4808	22.1867	6.80054	99	15.3861	E01	non-isogenic	set2	11a
51.2233	14.4255	26.1236	8.22762	100	17.896	E02	non-isogenic	set2	MGH5b
58.2358	12.9066	19.6982	9.15951	100	10.5386	E03	non-isogenic	set2	19f
82.4272	4.14842	3.65885	9.76552	99	-6.10667	E04	non-isogenic	set2	FA0000011
44.8675	18.184	17.7111	19.2374	100	-1.52634	E05	non-isogenic	set2	FA0000012
49.3439	12.6161	20.5884	17.4516	100	3.13682	E07	non-isogenic	set3	11a
41.8959	12.1266	38.5833	7.39426	100	31.189	E09	non-isogenic	set3	19f
52.3868	20.6612	16.2082	10.7438	99	5.46441	E10	non-isogenic	set3	FA0000011
78.0926	1.09164	1.78923	19.0266	99	-17.2373	E11	non-isogenic	set3	FA0000012
85.2687	4.04239	3.58819	7.10068	100	-3.51249	F01	non-isogenic	set2	11a
52.422	17.6163	21.2456	8.71614	100	12.5294	F02	non-isogenic	set2	MGH5b
83.4642	3.36794	4.33021	8.83768	99	-4.50747	F04	non-isogenic	set2	FA0000011
46.1306	19.9334	19.5869	14.3492	100	5.23767	F05	non-isogenic	set2	FA0000012
86.3813	4.16607	6.09108	3.36159	100	2.72949	F07	non-isogenic	set3	11a
92.2378	1.80108	3.76156	2.19955	99	1.562	F08	non-isogenic	set3	MGH5b
90.081	3.87597	1.19803	4.84496	100	-3.64693	F09	non-isogenic	set3	19f
60.834	14.4346	12.0373	12.694	100	-0.656747	F10	non-isogenic	set3	FA0000011
85.3064	0.00498256	0.00996512	14.6786	99	-14.6687	F11	non-isogenic	set3	FA0000012
40.093	17.8253	13.6585	28.4231	100	-14.7647	A01	non-isogenic	set1	11a
71.2709	4.62199	11.7557	12.3514	99	-0.595779	A02	non-isogenic	set1	MGH5b
43.8871	15.429	5.3834	35.3006	99	-29.9172	A03	non-isogenic	set1	19f
57.6918	1.17231	34.401	6.73491	99	27.6661	A04	non-isogenic	set1	FA0000011
85.0118	8.06348	1.20682	5.71789	100	-4.51107	A05	non-isogenic	set1	FA0000012
98.7447	0	0.178625	1.07671	99	-0.898085	B01	non-isogenic	set1	11a
87.4454	0.437028	2.9996	9.118	99	-6.11839	B02	non-isogenic	set1	MGH5b
54.5773	4.76505	3.02423	37.6334	99	-34.6092	B03	non-isogenic	set1	19f
96.3402	0.161571	3.07474	0.423511	100	2.65123	B04	non-isogenic	set1	FA0000011
61.8744	4.94941	7.1618	26.0143	100	-18.8525	B05	non-isogenic	set1	FA0000012
87.899	0.999167	6.87274	4.22911	100	2.64363	C01	non-isogenic	set1	11a
61.1278	5.84604	12.3534	20.6727	100	-8.31931	C02	non-isogenic	set1	MGH5b
88.2832	1.41131	3.46116	6.84432	100	-3.38316	C03	non-isogenic	set1	19f
47.2691	8.04142	19.1802	25.5093	100	-6.32914	C04	non-isogenic	set1	FA0000011
74.7089	7.55842	8.59869	9.13404	100	-0.535356	C05	non-isogenic	set1	FA0000012
62.0717	4.77922	2.33672	30.8124	100	-28.4757	D01	non-isogenic	set1	11a
33.2169	9.4881	6.05779	51.2372	99	-45.1794	D02	non-isogenic	set1	MGH5b
85.4438	1.18155	2.31285	11.0618	100	-8.74898	D03	non-isogenic	set1	19f
82.6876	0.733831	13.7458	2.83279	100	10.913	D04	non-isogenic	set1	FA0000011
76.3948	2.13751	9.90185	11.5658	99	-1.66398	D05	non-isogenic	set1	FA0000012
52.8473	7.36396	6.11199	33.6767	100	-27.5647	E01	non-isogenic	set1	11a
67.9784	6.24923	7.25648	18.5158	99	-11.2594	E02	non-isogenic	set1	MGH5b
76.0514	3.65466	7.64992	12.644	99	-4.99407	E03	non-isogenic	set1	19f
65.9239	12.0493	13.1593	8.86742	99	4.29188	E04	non-isogenic	set1	FA0000011
78.0153	1.5149	7.89429	12.5755	99	-4.68122	E05	non-isogenic	set1	FA0000012
5.36503	22.1902	71.7317	0.713073	100	71.0187	A02	non-isogenic	set2	MGH5b
82.4019	4.65715	4.34007	8.60087	100	-4.2608	A03	non-isogenic	set2	19f
87.2296	1.48814	1.57392	9.70834	100	-8.13442	A05	non-isogenic	set2	FA0000012
17.5154	18.9359	61.0426	2.50603	100	58.5366	A07	non-isogenic	set3	11a
79.8715	3.05139	3.21199	13.8651	99	-10.6531	A09	non-isogenic	set3	19f
71.1802	9.10649	12.0214	7.69187	100	4.32953	A10	non-isogenic	set3	FA0000011
81.0457	0.999524	0.732252	17.2226	99	-16.4903	A11	non-isogenic	set3	FA0000012
84.3511	3.01583	4.40288	8.23022	100	-3.82734	B02	non-isogenic	set2	MGH5b
57.4179	13.7348	15.087	13.7602	99	1.32681	B03	non-isogenic	set2	19f
90.6308	0.0738071	0.0520992	9.24326	99	-9.19116	B05	non-isogenic	set2	FA0000012
27.4494	14.1161	56.8691	1.56545	100	55.3036	B07	non-isogenic	set3	11a
65.6402	7.15555	23.4024	3.80187	100	19.6005	B08	non-isogenic	set3	MGH5b
84.3799	5.18917	5.89858	4.53232	99	1.36626	B09	non-isogenic	set3	19f
74.5646	6.89787	14.494	4.04358	100	10.4504	B10	non-isogenic	set3	FA0000011
66.3169	1.77869	1.50037	30.404	100	-28.9037	B11	non-isogenic	set3	FA0000012
58.634	13.8892	17.7045	9.77225	99	7.93221	C01	non-isogenic	set2	11a
50.457	18.292	19.6149	11.6361	99	7.97877	C02	non-isogenic	set2	MGH5b
70.1443	10.0112	10.0675	9.77701	100	0.290453	C03	non-isogenic	set2	19f
66.859	9.73264	6.44355	16.9648	99	-10.5213	C04	non-isogenic	set2	FA0000011
88.8257	0.0780249	0.0947445	11.0015	100	-10.9068	C05	non-isogenic	set2	FA0000012
64.9265	6.11976	17.6574	11.2963	99	6.36104	C07	non-isogenic	set3	11a
55.6291	10.4986	30.3078	3.56447	99	26.7433	C08	non-isogenic	set3	MGH5b
37.7963	9.93444	47.5794	4.68986	99	42.8896	C09	non-isogenic	set3	19f
76.7394	6.38119	5.78037	11.0991	100	-5.31868	C10	non-isogenic	set3	FA0000011
57.5213	3.94197	3.04846	35.4883	100	-32.4398	C11	non-isogenic	set3	FA0000012
80.5438	6.79221	2.65552	10.0085	99	-7.35294	D01	non-isogenic	set2	11a
73.592	6.90247	15.6679	3.83757	99	11.8304	D02	non-isogenic	set2	MGH5b
80.9149	4.63287	10.7809	3.67133	99	7.10956	D04	non-isogenic	set2	FA0000011
94.4824	0.360383	0.167764	4.98944	100	-4.82167	D05	non-isogenic	set2	FA0000012
64.8163	10.0027	16.8678	8.31322	99	8.55457	D07	non-isogenic	set3	11a
83.6959	3.48469	5.87117	6.94826	99	-1.07709	D09	non-isogenic	set3	19f
77.7712	7.17198	7.0537	8.00311	100	-0.949416	D10	non-isogenic	set3	FA0000011
65.7539	2.45117	4.0406	27.7544	100	-23.7138	D11	non-isogenic	set3	FA0000012
83.1066	3.73162	6.04779	7.11397	100	-1.06618	E01	non-isogenic	set2	11a
43.0772	22.9297	27.6818	6.31127	99	21.3706	E02	non-isogenic	set2	MGH5b
43.5055	24.2733	14.8044	17.4169	99	-2.61254	E03	non-isogenic	set2	19f
57.3618	13.9315	14.6375	14.0692	100	0.56828	E04	non-isogenic	set2	FA0000011
58.1517	4.83273	4.20451	32.8111	100	-28.6066	E05	non-isogenic	set2	FA0000012
82.9931	2.63761	5.6078	8.76147	100	-3.15367	E07	non-isogenic	set3	11a
83.8938	5.17331	6.62183	4.31109	100	2.31074	E09	non-isogenic	set3	19f
58.771	15.7445	11.104	14.3804	100	-3.27639	E10	non-isogenic	set3	FA0000011
90.3177	0.501329	0.700652	8.48031	99	-7.77966	E11	non-isogenic	set3	FA0000012
67.4391	9.69496	17.8766	4.98936	99	12.8872	F01	non-isogenic	set2	11a
73.9073	8.35096	11.1759	6.56584	100	4.61009	F02	non-isogenic	set2	MGH5b
62.4879	11.8129	10.8727	14.8264	100	-3.95371	F03	non-isogenic	set2	19f
59.771	15.9739	15.6329	8.62223	99	7.01064	F04	non-isogenic	set2	FA0000011
57.9389	14.8013	18.8774	8.38242	100	10.495	F05	non-isogenic	set2	FA0000012
88.275	2.50905	5.95899	3.25694	100	2.70205	F07	non-isogenic	set3	11a
59.888	16.6697	10.9807	12.4616	100	-1.48095	F08	non-isogenic	set3	MGH5b
60.8985	9.20432	17.5995	12.2977	99	5.30175	F10	non-isogenic	set3	FA0000011
73.4154	0.79827	1.01453	24.7718	100	-23.7573	F11	non-isogenic	set3	FA0000012
99.6679	0	0.332094	0	99	0.332094	A01	non-isogenic	set1	11a
55.0407	8.00507	11.0305	25.9236	99	-14.8931	A02	non-isogenic	set1	MGH5b
59.5741	6.19136	4.72	29.5145	100	-24.7945	A03	non-isogenic	set1	19f
46.1082	4.60188	37.0744	12.2155	99	24.8589	A04	non-isogenic	set1	FA0000011
84.245	7.46835	2.17508	6.11161	99	-3.93653	A05	non-isogenic	set1	FA0000012
34.146	9.26474	2.79301	53.7962	99	-51.0032	B01	non-isogenic	set1	11a
73.5724	3.39644	8.66705	14.3641	100	-5.69707	B02	non-isogenic	set1	MGH5b
84.7289	0.66987	2.23047	12.3708	100	-10.1403	B03	non-isogenic	set1	19f
85.4388	2.27909	8.64772	3.6344	100	5.01332	B04	non-isogenic	set1	FA0000011
75.647	3.02419	10.6192	10.7096	100	-0.090303	B05	non-isogenic	set1	FA0000012
46.1241	10.0279	4.01745	39.8306	99	-35.8131	C01	non-isogenic	set1	11a
62.8954	7.09659	8.59346	21.4145	99	-12.8211	C02	non-isogenic	set1	MGH5b
88.9293	2.33138	2.61438	6.12492	99	-3.51055	C03	non-isogenic	set1	19f
47.1103	6.14622	33.7425	13.001	99	20.7415	C04	non-isogenic	set1	FA0000011
74.6369	4.10596	8.50196	12.7552	99	-4.25325	C05	non-isogenic	set1	FA0000012
79.6892	3.21623	4.42034	12.6742	100	-8.25387	D01	non-isogenic	set1	11a
73.7855	4.19597	8.30783	13.7107	100	-5.40284	D02	non-isogenic	set1	MGH5b
83.5921	1.4503	3.44645	11.5111	100	-8.06467	D03	non-isogenic	set1	19f
88.9984	2.16464	5.95081	2.88618	99	3.06463	D04	non-isogenic	set1	FA0000011
81.072	1.82292	11.6815	5.42358	99	6.25797	D05	non-isogenic	set1	FA0000012
50.8374	9.66977	4.21982	35.273	100	-31.0532	E01	non-isogenic	set1	11a
68.0836	4.28531	8.475	19.1561	100	-10.6811	E02	non-isogenic	set1	MGH5b
63.6334	3.55309	4.60574	28.2077	99	-23.602	E03	non-isogenic	set1	19f
56.9806	4.55522	0.507628	37.9566	100	-37.449	E04	non-isogenic	set1	FA0000011
95.4105	0.258026	0.816378	3.51508	100	-2.6987	E05	non-isogenic	set1	FA0000012
65.2692	10.1085	18.1971	6.42514	100	11.772	A02	non-isogenic	set2	MGH5b
78.68	3.24143	5.71892	12.3597	100	-6.64078	A05	non-isogenic	set2	FA0000012
74.7685	5.41088	3.92072	15.8999	100	-11.9792	A07	non-isogenic	set3	11a
86.9135	2.76403	7.28545	3.03702	100	4.24842	A09	non-isogenic	set3	19f
72.0391	7.55495	5.86081	14.5452	100	-8.68437	A10	non-isogenic	set3	FA0000011
84.3537	0.122442	0.131188	15.3927	99	-15.2615	A11	non-isogenic	set3	FA0000012
89.9029	1.78819	4.24696	4.06197	100	0.184985	B02	non-isogenic	set2	MGH5b
94.3295	1.71777	1.32989	2.62283	100	-1.29294	B03	non-isogenic	set2	19f
66.9464	2.92771	2.38413	27.7418	100	-25.3576	B05	non-isogenic	set2	FA0000012
82.3254	5.22771	3.11905	9.32787	100	-6.20882	B07	non-isogenic	set3	11a
72.2297	4.08108	20.8649	2.82432	99	18.0405	B08	non-isogenic	set3	MGH5b
58.6227	10.7873	10.6444	19.9457	100	-9.30133	B09	non-isogenic	set3	19f
85.7047	2.33311	1.76669	10.1955	99	-8.42886	B10	non-isogenic	set3	FA0000011
80.0791	1.53785	0.857816	17.5252	99	-16.6674	B11	non-isogenic	set3	FA0000012
85.9115	2.43949	1.39939	10.2496	100	-8.85023	C01	non-isogenic	set2	11a
70.7939	10.7143	11.6725	6.81931	100	4.85316	C02	non-isogenic	set2	MGH5b
76.6371	5.5128	7.70168	10.1484	100	-2.44675	C03	non-isogenic	set2	19f
86.1575	2.75895	1.53699	9.54654	100	-8.00955	C04	non-isogenic	set2	FA0000011
88.4639	0.113396	0.597218	10.8255	99	-10.2283	C05	non-isogenic	set2	FA0000012
71.1613	5.76241	17.2784	5.79787	99	11.4805	C07	non-isogenic	set3	11a
72.2242	10.8406	5.98949	10.9457	99	-4.95622	C08	non-isogenic	set3	MGH5b
67.3482	6.80842	17.9922	7.85116	99	10.1411	C09	non-isogenic	set3	19f
71.3435	7.70709	7.95695	12.9925	99	-5.03556	C10	non-isogenic	set3	FA0000011
60.1846	4.10567	2.20666	33.5031	100	-31.2964	C11	non-isogenic	set3	FA0000012
83.8572	3.45917	2.22714	10.4565	100	-8.22935	D01	non-isogenic	set2	11a
60.7781	11.4966	15.6128	12.1125	100	3.50031	D02	non-isogenic	set2	MGH5b
46.3213	19.2401	26.4551	7.98349	100	18.4716	D03	non-isogenic	set2	19f
66.5486	9.73381	10.2136	13.5039	100	-3.2903	D04	non-isogenic	set2	FA0000011
90.7039	0.607064	2.0726	6.61638	99	-4.54378	D05	non-isogenic	set2	FA0000012
86.3248	1.97239	4.73373	6.9691	99	-2.23537	D07	non-isogenic	set3	11a
51.8295	15.3172	10.5099	22.3433	99	-11.8334	D09	non-isogenic	set3	19f
88.783	1.92082	2.33138	6.96481	99	-4.63343	D10	non-isogenic	set3	FA0000011
60.4799	1.5291	1.16584	36.8252	99	-35.6594	D11	non-isogenic	set3	FA0000012
93.0522	1.4108	2.06311	3.47391	100	-1.4108	E01	non-isogenic	set2	11a
54.0748	10.0005	30.5693	5.35542	99	25.2139	E02	non-isogenic	set2	MGH5b
48.9136	21.595	16.7515	12.7399	100	4.01154	E03	non-isogenic	set2	19f
69.321	10.3091	12.3226	8.04729	99	4.27533	E04	non-isogenic	set2	FA0000011
70.2803	0.726769	1.09881	27.8941	100	-26.7953	E05	non-isogenic	set2	FA0000012
77.3723	4.29662	9.58859	8.74253	99	0.846052	E07	non-isogenic	set3	11a
83.0673	3.57648	1.89937	11.4569	99	-9.55749	E09	non-isogenic	set3	19f
37.7251	23.4498	30.243	8.58213	99	21.6608	E10	non-isogenic	set3	FA0000011
92.3379	0.0929169	0.0500322	7.51912	100	-7.46909	E11	non-isogenic	set3	FA0000012
63.8402	10.7658	13.5405	11.8535	100	1.68701	F01	non-isogenic	set2	11a
51.3108	11.2895	32.5201	4.87958	100	27.6405	F02	non-isogenic	set2	MGH5b
49.2877	22.716	15.5745	12.4217	100	3.1529	F03	non-isogenic	set2	19f
68.8706	8.70818	15.1804	7.24081	99	7.93956	F04	non-isogenic	set2	FA0000011
89.2168	0.12366	0.156636	10.5029	100	-10.3462	F05	non-isogenic	set2	FA0000012
63.3317	5.14531	8.76608	22.7569	100	-13.9908	F07	non-isogenic	set3	11a
71.5043	9.78502	12.9931	5.71749	100	7.27565	F08	non-isogenic	set3	MGH5b
80.6265	4.71787	9.05701	5.59861	100	3.4584	F09	non-isogenic	set3	19f
43.5656	22.5256	15.1408	18.768	100	-3.62715	F10	non-isogenic	set3	FA0000011
80.5531	0.670935	0.854846	17.9211	100	-17.0663	F11	non-isogenic	set3	FA0000012
46.9475	7.71965	4.82148	40.5114	100	-35.6899	A02	non-isogenic	set1	MGH5b
66.4803	3.91946	3.31585	26.2844	100	-22.9686	A03	non-isogenic	set1	19f
73.9046	7.71272	7.16568	11.217	100	-4.05135	A04	non-isogenic	set1	FA0000011
85.7224	7.90794	0.922593	5.44703	100	-4.52444	A05	non-isogenic	set1	FA0000012
68.7265	4.65964	5.49489	21.1189	100	-15.6241	B01	non-isogenic	set1	11a
70.2252	6.59796	8.42972	14.7471	100	-6.31742	B02	non-isogenic	set1	MGH5b
86.0533	3.57193	3.66702	6.7078	99	-3.04078	B03	non-isogenic	set1	19f
78.0862	5.00312	14.7684	2.14228	100	12.6261	B04	non-isogenic	set1	FA0000011
71.5287	5.6589	11.1973	11.6151	100	-0.417838	B05	non-isogenic	set1	FA0000012
29.6016	10.3731	3.33673	56.6886	100	-53.3519	C01	non-isogenic	set1	11a
76.5281	2.30834	4.96808	16.1954	100	-11.2274	C02	non-isogenic	set1	MGH5b
93.5524	0	0.0311779	6.41641	99	-6.38523	C03	non-isogenic	set1	19f
97.4097	0.290008	1.96414	0.336146	99	1.628	C04	non-isogenic	set1	FA0000011
74.5949	3.05902	10.8351	11.511	99	-0.675963	C05	non-isogenic	set1	FA0000012
62.95	4.85634	3.98661	28.207	100	-24.2204	D01	non-isogenic	set1	11a
93.3958	0.211303	5.75896	0.633908	100	5.12505	D02	non-isogenic	set1	MGH5b
87.4282	0.391093	0.630795	11.5499	100	-10.9191	D03	non-isogenic	set1	19f
72.6689	2.78043	1.39704	23.1536	100	-21.7565	D04	non-isogenic	set1	FA0000011
76.3457	2.79055	10.4277	10.4361	100	-0.0084819	D05	non-isogenic	set1	FA0000012
59.1515	6.78481	4.04729	30.0164	99	-25.9691	E01	non-isogenic	set1	11a
56.4502	4.7154	4.7059	34.1285	100	-29.4226	E02	non-isogenic	set1	MGH5b
45.9534	13.1796	1.62119	39.2459	100	-37.6247	E03	non-isogenic	set1	19f
68.6245	1.21216	18.1111	12.0523	100	6.05875	E04	non-isogenic	set1	FA0000011
76.0622	3.50043	6.48414	13.9533	100	-7.46914	E05	non-isogenic	set1	FA0000012
81.6182	5.29927	9.55761	3.52496	99	6.03265	A02	non-isogenic	set2	MGH5b
82.814	0.614654	0.84591	15.7254	100	-14.8795	A05	non-isogenic	set2	FA0000012
45.8169	13.1418	9.83842	31.2029	99	-21.3645	A07	non-isogenic	set3	11a
71.3093	8.41512	8.7701	11.5055	100	-2.73544	A09	non-isogenic	set3	19f
81.1613	2.6958	2.88722	13.2557	99	-10.3685	A10	non-isogenic	set3	FA0000011
77.0516	1.08985	2.24781	19.6108	99	-17.363	A11	non-isogenic	set3	FA0000012
32.9006	16.9483	45.333	4.81805	100	40.515	B02	non-isogenic	set2	MGH5b
87.4551	2.37566	2.54657	7.62263	99	-5.07606	B03	non-isogenic	set2	19f
63.4907	4.70841	5.59601	26.2048	100	-20.6088	B05	non-isogenic	set2	FA0000012
82.8874	2.11574	9.08525	5.91164	100	3.17362	B07	non-isogenic	set3	11a
89.5732	3.20825	2.21999	4.99857	100	-2.77857	B08	non-isogenic	set3	MGH5b
57.8393	9.14224	10.5755	22.443	99	-11.8675	B09	non-isogenic	set3	19f
53.9288	20.246	9.32039	16.5049	100	-7.18447	B10	non-isogenic	set3	FA0000011
49.1321	8.7451	10.1749	31.9479	100	-21.773	B11	non-isogenic	set3	FA0000012
85.1591	3.75533	4.28009	6.80551	100	-2.52542	C01	non-isogenic	set2	11a
73.0373	8.84146	10.5373	7.58384	99	2.95351	C02	non-isogenic	set2	MGH5b
85.587	3.78543	2.28745	8.34008	99	-6.05263	C03	non-isogenic	set2	19f
74.5814	8.70624	3.86606	12.8463	100	-8.98021	C04	non-isogenic	set2	FA0000011
53.8068	15.0741	14.4813	16.6377	100	-2.15636	C05	non-isogenic	set2	FA0000012
79.4152	2.30256	7.09187	11.1904	100	-4.09855	C07	non-isogenic	set3	11a
67.752	7.61608	17.8652	6.7667	99	11.0985	C09	non-isogenic	set3	19f
78.1426	5.71207	4.8572	11.2881	99	-6.43093	C10	non-isogenic	set3	FA0000011
47.4793	19.0418	20.8837	12.5951	100	8.28856	C11	non-isogenic	set3	FA0000012
40.4582	23.4166	23.6873	12.4379	100	11.2494	D01	non-isogenic	set2	11a
54.2081	9.73677	33.398	2.65712	100	30.7409	D02	non-isogenic	set2	MGH5b
59.5027	14.8717	10.057	15.5686	99	-5.51156	D03	non-isogenic	set2	19f
73.6174	10.6063	10.857	4.91932	100	5.93765	D04	non-isogenic	set2	FA0000011
52.4665	15.2614	12.0842	20.1879	100	-8.10373	D05	non-isogenic	set2	FA0000012
87.2767	4.34185	4.72657	3.65485	99	1.07172	D07	non-isogenic	set3	11a
69.7572	8.58327	10.0731	11.5864	99	-1.51331	D09	non-isogenic	set3	19f
84.7217	3.88868	3.98083	7.40877	99	-3.42794	D10	non-isogenic	set3	FA0000011
48.2377	6.37339	3.12707	42.2618	100	-39.1348	D11	non-isogenic	set3	FA0000012
67.7209	8.25928	18.6618	5.35808	100	13.3037	E01	non-isogenic	set2	11a
60.1406	12.4253	16.0105	11.4236	100	4.58699	E02	non-isogenic	set2	MGH5b
73.7475	8.06613	7.06413	11.1222	100	-4.05812	E03	non-isogenic	set2	19f
1.5873	24.7669	73.1335	0.512304	99	72.6211	E04	non-isogenic	set2	FA0000011
88.6669	0.243617	0.916001	10.1735	100	-9.25745	E05	non-isogenic	set2	FA0000012
54.2526	9.55449	33.7077	2.48527	99	31.2224	E07	non-isogenic	set3	11a
65.9184	5.24332	21.2518	7.58643	100	13.6654	E09	non-isogenic	set3	19f
56.3435	14.8107	9.36288	19.4829	99	-10.12	E10	non-isogenic	set3	FA0000011
61.2534	1.05736	0.68526	37.004	99	-36.3188	E11	non-isogenic	set3	FA0000012
64.2388	10.718	13.4338	11.6094	100	1.82434	F01	non-isogenic	set2	11a
61.0321	11.225	20.1953	7.54762	99	12.6477	F02	non-isogenic	set2	MGH5b
53.1541	19.4243	13.909	13.5126	100	0.396415	F03	non-isogenic	set2	19f
73.5561	7.32697	11.8377	7.27924	100	4.55847	F04	non-isogenic	set2	FA0000011
92.0844	0.329575	0.237063	7.34894	99	-7.11188	F05	non-isogenic	set2	FA0000012
71.5358	2.32102	17.4249	8.71824	100	8.7067	F07	non-isogenic	set3	11a
58.4752	9.67185	24.4017	7.45127	99	16.9504	F09	non-isogenic	set3	19f
60.8771	10.8534	7.19356	21.0759	100	-13.8823	F10	non-isogenic	set3	FA0000011
60.7317	5.3465	8.13578	25.786	99	-17.6503	F11	non-isogenic	set3	FA0000012
69.3986	4.19444	13.9986	12.4083	99	1.59028	A01	non-isogenic	set1	11a
52.6401	6.60191	9.40159	31.3564	100	-21.9548	A02	non-isogenic	set1	MGH5b
78.4859	4.35904	4.4031	12.752	99	-8.34889	A03	non-isogenic	set1	19f
94.5427	1.0814	3.57113	0.804762	100	2.76637	A04	non-isogenic	set1	FA0000011
88.6199	5.30765	2.08166	3.9908	99	-1.90914	A05	non-isogenic	set1	FA0000012
94.5426	0.19845	3.73953	1.51938	100	2.22016	B01	non-isogenic	set1	11a
79.6312	2.89855	8.16557	9.30469	100	-1.13912	B02	non-isogenic	set1	MGH5b
93.0823	0.169542	4.32923	2.41893	99	1.9103	B03	non-isogenic	set1	19f
45.2031	6.33485	37.8742	10.5879	99	27.2863	B04	non-isogenic	set1	FA0000011
84.6846	1.97932	9.04858	4.28753	100	4.76106	B05	non-isogenic	set1	FA0000012
52.3828	7.40431	8.81453	31.3984	99	-22.5839	C01	non-isogenic	set1	11a
28.472	10.6966	5.40173	55.4297	100	-50.028	C02	non-isogenic	set1	MGH5b
52.6749	2.33704	39.2891	5.69899	100	33.5901	C04	non-isogenic	set1	FA0000011
82.7807	1.89711	8.15032	7.17185	99	0.978465	C05	non-isogenic	set1	FA0000012
46.0399	8.83246	7.21538	37.9123	100	-30.6969	D01	non-isogenic	set1	11a
56.0579	3.66833	3.80834	36.4655	100	-32.6571	D02	non-isogenic	set1	MGH5b
84.8511	1.29068	3.96999	9.88825	100	-5.91826	D03	non-isogenic	set1	19f
70.4793	0.372489	0.86914	28.279	100	-27.4099	D04	non-isogenic	set1	FA0000011
76.5524	4.24497	9.88289	9.31974	99	0.563152	D05	non-isogenic	set1	FA0000012
60.7569	6.13851	6.33311	26.7715	100	-20.4384	E01	non-isogenic	set1	11a
77.4742	3.46252	7.16148	11.9018	99	-4.74031	E02	non-isogenic	set1	MGH5b
95.6837	0.0187395	0	4.29758	99	-4.29758	E03	non-isogenic	set1	19f
41.7364	7.57397	28.8811	21.8085	100	7.07254	E04	non-isogenic	set1	FA0000011
69.9031	2.82113	11.9927	15.2831	100	-3.29035	E05	non-isogenic	set1	FA0000012
73.9401	4.21112	3.63516	18.2136	100	-14.5784	A02	non-isogenic	set2	MGH5b
81.4922	0.0722022	0.256719	18.1789	99	-17.9222	A05	non-isogenic	set2	FA0000012
70.6008	7.10889	13.7672	8.52315	100	5.24406	A07	non-isogenic	set3	11a
78.6024	4.67927	9.54447	7.17385	100	2.37062	A09	non-isogenic	set3	19f
54.1118	14.6663	24.9187	6.30324	99	18.6155	A10	non-isogenic	set3	FA0000011
70.1889	4.08288	2.63559	23.0926	100	-20.457	A11	non-isogenic	set3	FA0000012
57.1856	12.8534	24.3133	5.64766	100	18.6656	B02	non-isogenic	set2	MGH5b
41.0486	24.2308	19.8746	14.846	100	5.02856	B03	non-isogenic	set2	19f
79.693	1.99984	6.00362	12.3035	99	-6.29989	B05	non-isogenic	set2	FA0000012
72.5883	4.6229	14.683	8.10574	99	6.5773	B07	non-isogenic	set3	11a
72.4064	8.62466	9.58253	9.38643	99	0.196101	B08	non-isogenic	set3	MGH5b
78.035	4.57678	4.45308	12.9351	99	-8.48206	B09	non-isogenic	set3	19f
81.969	5.1779	3.1241	9.72905	100	-6.60496	B10	non-isogenic	set3	FA0000011
82.8313	0.958466	3.14164	13.0686	100	-9.92697	B11	non-isogenic	set3	FA0000012
85.5003	4.03758	6.78009	3.68207	100	3.09802	C01	non-isogenic	set2	11a
39.6797	12.0793	44.9837	3.25733	100	41.7264	C02	non-isogenic	set2	MGH5b
87.928	2.90916	1.89986	7.26301	100	-5.36315	C03	non-isogenic	set2	19f
1.86636	10.7834	87.3272	0.0230415	100	87.3041	C04	non-isogenic	set2	FA0000011
62.081	10.0289	11.2461	16.6441	100	-5.39801	C05	non-isogenic	set2	FA0000012
79.4181	4.45598	8.2414	7.88449	100	0.356911	C07	non-isogenic	set3	11a
68.4544	7.41061	11.361	12.7739	99	-1.41292	C09	non-isogenic	set3	19f
80.5949	2.4453	0.757901	16.2019	99	-15.444	C10	non-isogenic	set3	FA0000011
54.137	14.0092	15.0347	16.8191	99	-1.78435	C11	non-isogenic	set3	FA0000012
69.3872	8.73359	11.7702	10.1091	99	1.6611	D01	non-isogenic	set2	11a
75.9119	6.35593	12.0578	5.67428	99	6.38357	D02	non-isogenic	set2	MGH5b
45.6883	20.3698	18.2975	15.6444	99	2.65306	D03	non-isogenic	set2	19f
62.6378	14.042	13.0603	10.2599	100	2.80035	D04	non-isogenic	set2	FA0000011
75.1928	0.873223	1.45962	22.4743	99	-21.0147	D05	non-isogenic	set2	FA0000012
80.5453	5.66437	4.063	9.72737	99	-5.66437	D07	non-isogenic	set3	11a
80.8688	3.94573	5.72567	9.4598	100	-3.73413	D09	non-isogenic	set3	19f
80.0911	6.0292	4.85163	9.0281	99	-4.17648	D10	non-isogenic	set3	FA0000011
68.3191	8.50546	11.0898	12.0857	99	-0.995869	D11	non-isogenic	set3	FA0000012
57.8232	14.182	17.3606	10.6342	100	6.72636	E01	non-isogenic	set2	11a
85.2474	1.58064	7.60538	5.56659	100	2.03879	E02	non-isogenic	set2	MGH5b
46.7028	24.4662	16.3265	12.5044	100	3.82211	E03	non-isogenic	set2	19f
83.0436	5.53624	5.77695	5.64322	99	0.133726	E04	non-isogenic	set2	FA0000011
41.4366	17.6085	28.1747	12.7801	100	15.3946	E05	non-isogenic	set2	FA0000012
77.3607	3.70245	5.11209	13.8247	100	-8.71264	E07	non-isogenic	set3	11a
52.2316	13.8975	15.2673	18.6036	100	-3.33628	E09	non-isogenic	set3	19f
71.6873	9.50258	9.83698	8.97311	99	0.863871	E10	non-isogenic	set3	FA0000011
89.9308	0.663748	1.91593	7.48953	99	-5.5736	E11	non-isogenic	set3	FA0000012
47.1492	22.6131	18.0518	12.1859	100	5.86587	F03	non-isogenic	set2	19f
58.2882	13.293	25.0717	3.34715	99	21.7246	F04	non-isogenic	set2	FA0000011
90.7627	0.282486	0.218927	8.73588	99	-8.51695	F05	non-isogenic	set2	FA0000012
69.7165	5.65447	18.5625	6.0666	99	12.4959	F07	non-isogenic	set3	11a
85.6088	1.83633	4.71058	7.84431	100	-3.13373	F09	non-isogenic	set3	19f
84.7769	2.97463	4.6758	7.57266	100	-2.89686	F10	non-isogenic	set3	FA0000011
84.9377	0.202761	1.42416	13.4354	100	-12.0112	F11	non-isogenic	set3	FA0000012
46.2053	15.2307	12.2509	26.313	100	-14.0621	A01	non-isogenic	set1	11a
59.1705	5.72042	4.08946	31.0196	100	-26.9301	A02	non-isogenic	set1	MGH5b
58.3256	14.7585	5.61055	21.3054	99	-15.6948	A03	non-isogenic	set1	19f
62.0958	2.36672	31.3302	4.20731	100	27.1229	A04	non-isogenic	set1	FA0000011
74.9051	15.764	5.10806	4.22276	100	0.885304	A05	non-isogenic	set1	FA0000012
47.2989	1.43847	0.399574	50.8631	99	-50.4635	B01	non-isogenic	set1	11a
63.9576	5.43767	7.52353	23.0812	99	-15.5576	B02	non-isogenic	set1	MGH5b
81.0413	5.13181	2.3552	11.4716	100	-9.11645	B03	non-isogenic	set1	19f
97.3815	0.136024	0.865261	1.61717	99	-0.751908	B04	non-isogenic	set1	FA0000011
89.4113	0	4.9968	5.59189	99	-0.595092	B05	non-isogenic	set1	FA0000012
71.5515	4.775	5.6584	18.0151	99	-12.3567	C01	non-isogenic	set1	11a
72.7781	4.99355	5.64012	16.5882	100	-10.9481	C02	non-isogenic	set1	MGH5b
81.0436	2.95664	3.43287	12.5669	99	-9.134	C03	non-isogenic	set1	19f
81.3559	1.50254	17.1017	0.0398023	99	17.0619	C04	non-isogenic	set1	FA0000011
93.2188	0.0109818	6.17725	0.593016	99	5.58423	C05	non-isogenic	set1	FA0000012
62.8419	5.36001	4.10905	27.6891	99	-23.58	D01	non-isogenic	set1	11a
72.2575	3.35795	7.34231	17.0422	100	-9.69989	D02	non-isogenic	set1	MGH5b
94.6283	0.315985	2.37702	2.67874	100	-0.301714	D03	non-isogenic	set1	19f
69.635	0.727781	19.8964	9.74083	99	10.1556	D04	non-isogenic	set1	FA0000011
71.6609	2.19143	5.20318	20.9445	99	-15.7414	D05	non-isogenic	set1	FA0000012
51.7255	7.16599	7.76084	33.3477	100	-25.5869	E01	non-isogenic	set1	11a
64.77	4.85501	10.9519	19.423	100	-8.47111	E02	non-isogenic	set1	MGH5b
51.7684	5.76216	3.05529	39.4142	100	-36.3589	E03	non-isogenic	set1	19f
81.3723	5.96763	1.506	11.1541	99	-9.64806	E04	non-isogenic	set1	FA0000011
82.66	1.52714	9.94493	5.86793	100	4.077	E05	non-isogenic	set1	FA0000012
92.1502	0.331681	0.178323	7.33978	100	-7.16145	A02	non-isogenic	set2	MGH5b
78.4221	1.7789	2.64451	17.1545	100	-14.51	A05	non-isogenic	set2	FA0000012
69.1602	4.61221	18.9995	7.22809	99	11.7715	A07	non-isogenic	set3	11a
65.8195	10.9065	12.5475	10.7264	100	1.82109	A09	non-isogenic	set3	19f
73.5597	6.53764	11.5496	8.35298	100	3.19667	A10	non-isogenic	set3	FA0000011
68.5291	0.198981	0.692455	30.5794	99	-29.887	A11	non-isogenic	set3	FA0000012
74.7539	5.98687	12.2633	6.9959	99	5.26741	B02	non-isogenic	set2	MGH5b
91.0561	2.10514	2.29123	4.54757	100	-2.25634	B03	non-isogenic	set2	19f
85.1822	0.927131	1.49642	12.3943	99	-10.8979	B05	non-isogenic	set2	FA0000012
60.1418	7.37589	11.1206	21.3617	100	-10.2411	B07	non-isogenic	set3	11a
77.8032	3.20131	13.9241	5.07146	99	8.85259	B08	non-isogenic	set3	MGH5b
45.6561	14.8113	29.97	9.56261	100	20.4074	B09	non-isogenic	set3	19f
47.7664	17.6833	21.913	12.6373	100	9.27575	B11	non-isogenic	set3	FA0000012
67.1113	8.45216	10.6256	13.8109	100	-3.18537	C01	non-isogenic	set2	11a
56.9211	9.68328	26.433	6.96262	100	19.4704	C02	non-isogenic	set2	MGH5b
51.7469	16.046	25.665	6.54206	99	19.1229	C03	non-isogenic	set2	19f
61.257	17.2608	12.833	8.64916	100	4.18386	C04	non-isogenic	set2	FA0000011
85.1464	1.3002	2.6889	10.8645	100	-8.17563	C05	non-isogenic	set2	FA0000012
63.0074	7.76429	21.8718	7.35652	99	14.5152	C07	non-isogenic	set3	11a
84.9003	3.11016	6.17284	5.81671	99	0.356125	C09	non-isogenic	set3	19f
84.2058	3.60605	2.61083	9.57736	100	-6.96652	C10	non-isogenic	set3	FA0000011
59.8735	2.30073	1.53746	36.2883	100	-34.7508	C11	non-isogenic	set3	FA0000012
89.1784	1.84232	2.45643	6.52282	100	-4.06639	D01	non-isogenic	set2	11a
50.6355	18.5307	10.9165	19.9173	100	-9.00079	D03	non-isogenic	set2	19f
77.36	8.44957	10.3699	3.8205	99	6.54942	D04	non-isogenic	set2	FA0000011
72.7193	1.84277	1.10826	24.3297	99	-23.2215	D05	non-isogenic	set2	FA0000012
49.3481	8.53977	35.7671	6.34507	100	29.422	D07	non-isogenic	set3	11a
87.6082	3.67965	6.38528	2.32684	100	4.05844	D09	non-isogenic	set3	19f
82.6078	4.10678	5.72895	7.55647	99	-1.82752	D10	non-isogenic	set3	FA0000011
78.7798	0.271974	0.420324	20.5279	99	-20.1076	D11	non-isogenic	set3	FA0000012
67.4216	13.9414	7.10576	11.5313	99	-4.42551	E01	non-isogenic	set2	11a
63.6559	8.1146	22.7483	5.48121	100	17.2671	E02	non-isogenic	set2	MGH5b
83.6458	3.78689	2.24615	10.3211	99	-8.075	E03	non-isogenic	set2	19f
75.4816	6.11646	9.69325	8.7087	99	0.984547	E04	non-isogenic	set2	FA0000011
36.7209	24.7769	29.9684	8.53388	100	21.4345	E05	non-isogenic	set2	FA0000012
63.5768	7.50386	13.6773	15.242	99	-1.56474	E07	non-isogenic	set3	11a
90.0874	2.25033	2.19453	5.46773	100	-3.2732	E09	non-isogenic	set3	19f
55.8277	18.2593	15.4603	10.4527	100	5.00765	E10	non-isogenic	set3	FA0000011
65.6962	5.18228	22.8635	6.258	100	16.6055	E11	non-isogenic	set3	FA0000012
79.3145	5.96341	9.0494	5.67271	99	3.37669	F02	non-isogenic	set2	MGH5b
54.0386	16.9886	15.3424	13.6304	100	1.71203	F03	non-isogenic	set2	19f
76.0462	5.58606	4.43098	13.9368	99	-9.50578	F04	non-isogenic	set2	FA0000011
83.5348	1.36524	0.892343	14.2076	100	-13.3152	F05	non-isogenic	set2	FA0000012
85.3286	2.55869	8.16901	3.94366	100	4.22535	F07	non-isogenic	set3	11a
56.9474	11.2113	18.339	13.5023	99	4.83666	F09	non-isogenic	set3	19f
72.5887	7.15472	11.6679	8.58868	100	3.07925	F10	non-isogenic	set3	FA0000011
76.5203	1.92236	1.70544	19.8519	100	-18.1465	F11	non-isogenic	set3	FA0000012
32.3084	10.4168	5.58913	51.6856	99	-46.0964	A02	non-isogenic	set1	MGH5b
75.9716	4.45203	3.15937	16.417	99	-13.2576	A03	non-isogenic	set1	19f
77.7674	0.295233	10.992	10.9454	99	0.0466157	A04	non-isogenic	set1	FA0000011
99.4973	0.0584522	0.420856	0.0233809	100	0.397475	A05	non-isogenic	set1	FA0000012
31.6771	7.279	3.6404	57.4035	100	-53.7631	B01	non-isogenic	set1	11a
76.5829	3.31597	9.68656	10.4146	100	-0.728019	B02	non-isogenic	set1	MGH5b
51.487	4.69936	5.61585	38.1978	100	-32.582	B03	non-isogenic	set1	19f
45.094	2.45351	36.1768	16.2757	100	19.9011	B04	non-isogenic	set1	FA0000011
82.072	2.53631	8.46594	6.92575	99	1.54019	B05	non-isogenic	set1	FA0000012
41.4372	8.12989	4.63319	45.7998	100	-41.1666	C01	non-isogenic	set1	11a
55.2167	8.87375	10.3525	25.557	99	-15.2044	C02	non-isogenic	set1	MGH5b
85.9654	1.99132	2.01078	10.0325	100	-8.02172	C03	non-isogenic	set1	19f
95.9739	0.341752	1.92177	1.7626	100	0.159172	C04	non-isogenic	set1	FA0000011
76.7457	4.7846	9.35686	9.11288	100	0.243974	C05	non-isogenic	set1	FA0000012
60.682	6.30769	3.87388	29.1364	99	-25.2625	D01	non-isogenic	set1	11a
79.6865	2.17705	7.44998	10.6865	100	-3.23651	D02	non-isogenic	set1	MGH5b
74.1001	2.66351	1.99256	21.2439	99	-19.2513	D03	non-isogenic	set1	19f
37.344	11.3948	27.5009	23.7604	100	3.74046	D04	non-isogenic	set1	FA0000011
80.5276	1.27727	9.56763	8.62753	100	0.940103	D05	non-isogenic	set1	FA0000012
64.3337	7.25032	5.37282	23.0432	99	-17.6703	E01	non-isogenic	set1	11a
51.0507	7.50782	7.3682	34.0733	100	-26.7051	E02	non-isogenic	set1	MGH5b
68.6071	4.21151	0.999423	26.182	99	-25.1826	E03	non-isogenic	set1	19f
51.3105	5.23688	24.1522	19.3005	99	4.8517	E04	non-isogenic	set1	FA0000011
79.1385	2.38136	6.17902	12.3012	100	-6.12214	E05	non-isogenic	set1	FA0000012
58.6685	11.401	20.5103	9.42018	100	11.0901	A02	non-isogenic	set2	MGH5b
63.4314	6.90786	6.74388	22.9169	100	-16.173	A05	non-isogenic	set2	FA0000012
77.68	3.79769	9.9603	8.56206	99	1.39824	A07	non-isogenic	set3	11a
65.3582	7.14753	13.3464	14.1479	100	-0.801439	A09	non-isogenic	set3	19f
91.5502	1.83633	2.32868	4.28476	100	-1.95609	A10	non-isogenic	set3	FA0000011
52.5548	14.7212	7.09036	25.6337	100	-18.5433	A11	non-isogenic	set3	FA0000012
56.2755	13.4713	21.3987	8.85457	100	12.5441	B02	non-isogenic	set2	MGH5b
83.5128	4.41287	5.62406	6.4503	99	-0.826239	B03	non-isogenic	set2	19f
79.6346	1.17189	1.94003	17.2534	100	-15.3134	B05	non-isogenic	set2	FA0000012
82.9655	5.37474	6.6093	5.05051	100	1.5588	B07	non-isogenic	set3	11a
69.7657	10.0863	10.7724	9.37561	100	1.39678	B08	non-isogenic	set3	MGH5b
81.7675	3.68896	7.48408	7.05945	99	0.424628	B09	non-isogenic	set3	19f
67.4176	11.0505	10.7067	10.8252	100	-0.118568	B10	non-isogenic	set3	FA0000011
65.8727	6.52887	7.2769	20.3215	99	-13.0446	B11	non-isogenic	set3	FA0000012
62.7264	13.3143	14.0451	9.9142	100	4.13092	C01	non-isogenic	set2	11a
49.1222	14.379	30.6632	5.83566	100	24.8275	C02	non-isogenic	set2	MGH5b
43.177	23.2526	17.5794	15.9909	99	1.5885	C03	non-isogenic	set2	19f
72.3329	8.18946	9.78309	9.69456	100	0.0885348	C04	non-isogenic	set2	FA0000011
63.0304	1.47164	1.27875	34.2192	100	-32.9404	C05	non-isogenic	set2	FA0000012
59.3774	12.2872	18.7294	9.6061	100	9.12325	C07	non-isogenic	set3	11a
85.5234	2.96956	3.68721	7.81985	100	-4.13264	C09	non-isogenic	set3	19f
64.9652	9.06806	6.12916	19.8376	100	-13.7084	C10	non-isogenic	set3	FA0000011
83.3307	0.617187	0.188294	15.8638	99	-15.6755	C11	non-isogenic	set3	FA0000012
77.9699	6.16286	3.87619	11.9911	100	-8.11489	D01	non-isogenic	set2	11a
73.4606	11.2335	7.39721	7.90872	100	-0.511509	D03	non-isogenic	set2	19f
76.939	5.83658	11.3878	5.83658	100	5.55123	D04	non-isogenic	set2	FA0000011
78.976	3.416	6.12	11.488	100	-5.368	D05	non-isogenic	set2	FA0000012
74.7284	4.88969	12.1666	8.21534	100	3.95127	D07	non-isogenic	set3	11a
74.5224	6.26866	8.53731	10.6716	99	-2.13433	D09	non-isogenic	set3	19f
82.4845	4.18541	3.66679	9.6633	100	-5.99652	D10	non-isogenic	set3	FA0000011
73.3924	1.26463	0.953404	24.3896	99	-23.4362	D11	non-isogenic	set3	FA0000012
82.5983	5.02809	5.4073	6.96629	100	-1.55899	E01	non-isogenic	set2	11a
61.1207	11.1771	13.5322	14.1701	100	-0.637849	E02	non-isogenic	set2	MGH5b
70.2673	5.52147	2.12533	22.0859	100	-19.9606	E03	non-isogenic	set2	19f
47.7751	18.2778	23.5671	10.38	99	13.1871	E04	non-isogenic	set2	FA0000011
61.019	0.00947059	0.0378824	38.9336	99	-38.8957	E05	non-isogenic	set2	FA0000012
85.8217	3.36187	4.86532	5.95114	99	-1.08582	E07	non-isogenic	set3	11a
86.0301	3.743	2.82935	7.39758	99	-4.56823	E09	non-isogenic	set3	19f
56.6244	13.0107	26.0809	4.28401	100	21.7969	E10	non-isogenic	set3	FA0000011
63.0281	2.94717	4.27261	29.7521	99	-25.4795	E11	non-isogenic	set3	FA0000012
85.901	1.38411	10.6517	2.06327	100	8.58838	F02	non-isogenic	set2	MGH5b
59.0477	15.9975	13.8414	11.1134	100	2.72802	F03	non-isogenic	set2	19f
72.4104	8.40848	12.6005	6.58055	99	6.01999	F04	non-isogenic	set2	FA0000011
41.7755	23.6329	25.9354	8.65619	99	17.2792	F05	non-isogenic	set2	FA0000012
48.8816	12.8711	23.682	14.5653	100	9.11678	F07	non-isogenic	set3	11a
59.6731	7.03646	27.0828	6.20768	99	20.8751	F09	non-isogenic	set3	19f
82.4593	4.19237	3.2249	10.1234	99	-6.89849	F10	non-isogenic	set3	FA0000011
79.4518	0.351178	0.385439	19.8116	100	-19.4261	F11	non-isogenic	set3	FA0000012
58.6743	10.9674	6.26322	24.0951	99	-17.8319	A01	non-isogenic	set1	11a
68.5831	4.98349	11.409	15.0243	99	-3.61528	A02	non-isogenic	set1	MGH5b
61.4926	1.9985	1.1388	35.37	100	-34.2312	A03	non-isogenic	set1	19f
97.6692	0	2.32729	0.00350496	100	2.32379	A04	non-isogenic	set1	FA0000011
76.8615	10.1999	4.67496	8.26358	99	-3.58862	A05	non-isogenic	set1	FA0000012
55.8942	6.0713	4.33083	33.7036	100	-29.3728	B01	non-isogenic	set1	11a
70.2726	4.26291	6.69347	18.771	100	-12.0776	B02	non-isogenic	set1	MGH5b
83.5715	5.11203	4.32728	6.98919	99	-2.66191	B03	non-isogenic	set1	19f
37.1678	8.92806	43.9332	9.97097	99	33.9622	B04	non-isogenic	set1	FA0000011
82.8207	2.27815	7.07294	7.82818	99	-0.755242	B05	non-isogenic	set1	FA0000012
69.6397	8.99502	7.58164	13.7836	99	-6.20201	C01	non-isogenic	set1	11a
68.2016	4.50996	10.1322	17.1562	100	-7.02396	C02	non-isogenic	set1	MGH5b
77.3986	2.19075	8.56877	11.8419	100	-3.27317	C03	non-isogenic	set1	19f
90.7042	0.712289	0.459832	8.1237	100	-7.66387	C04	non-isogenic	set1	FA0000011
73.4683	3.58487	12.7575	10.1893	100	2.56816	C05	non-isogenic	set1	FA0000012
96.7917	0.117008	2.24202	0.849249	100	1.39277	D01	non-isogenic	set1	11a
36.852	5.7276	6.08873	51.3317	99	-45.243	D02	non-isogenic	set1	MGH5b
74.1049	2.3041	4.85241	18.7386	100	-13.8862	D03	non-isogenic	set1	19f
96.6452	0	3.23977	0.114981	99	3.12479	D04	non-isogenic	set1	FA0000011
78.7923	2.24012	7.40414	11.5635	99	-4.15933	D05	non-isogenic	set1	FA0000012
61.5978	6.23416	5.82497	26.3431	99	-20.5181	E01	non-isogenic	set1	11a
96.3156	0.876592	1.19847	1.60937	100	-0.410903	E02	non-isogenic	set1	MGH5b
90.082	1.82185	6.53537	1.56077	100	4.9746	E04	non-isogenic	set1	FA0000011
88.0087	1.23651	9.13613	1.61871	100	7.51742	E05	non-isogenic	set1	FA0000012
83.2551	3.97019	6.70674	6.06801	99	0.638738	A02	non-isogenic	set2	MGH5b
89.7549	0.062054	0.335092	9.84797	99	-9.51288	A05	non-isogenic	set2	FA0000012
71.2687	5.31038	13.0198	10.4011	100	2.61872	A07	non-isogenic	set3	11a
47.0496	11.2544	36.8699	4.8261	99	32.0438	A09	non-isogenic	set3	19f
56.0702	16.0309	12.1859	15.713	100	-3.5271	A10	non-isogenic	set3	FA0000011
74.1658	2.60909	3.89606	19.3291	99	-15.433	A11	non-isogenic	set3	FA0000012
56.7003	13.2701	11.8517	18.1779	100	-6.32614	B02	non-isogenic	set2	MGH5b
84.8976	3.33037	2.4577	9.31434	100	-6.85663	B03	non-isogenic	set2	19f
89.9986	0.972262	1.39405	7.63512	99	-6.24106	B05	non-isogenic	set2	FA0000012
87.1661	3.56207	3.7978	5.47407	100	-1.67627	B07	non-isogenic	set3	11a
83.5223	3.21049	8.23529	5.03189	99	3.2034	B08	non-isogenic	set3	MGH5b
70.5462	4.31343	9.03522	16.1052	99	-7.06993	B09	non-isogenic	set3	19f
86.2124	3.77149	1.90429	8.11178	100	-6.20749	B10	non-isogenic	set3	FA0000011
68.3258	1.7749	1.87522	28.0241	99	-26.1489	B11	non-isogenic	set3	FA0000012
58.6556	10.5663	20.7643	10.0138	99	10.7505	C01	non-isogenic	set2	11a
82.3941	5.2761	4.36838	7.96142	100	-3.59304	C02	non-isogenic	set2	MGH5b
18.462	8.97419	72.2936	0.270307	99	72.0232	C03	non-isogenic	set2	19f
78.6718	0.988054	0.643855	19.6963	100	-19.0524	C05	non-isogenic	set2	FA0000012
65.8142	3.6374	27.2521	3.29639	99	23.9557	C07	non-isogenic	set3	11a
66.3541	8.20463	16.4231	9.0182	100	7.40485	C09	non-isogenic	set3	19f
81.4605	3.00146	3.4407	12.0974	100	-8.65666	C10	non-isogenic	set3	FA0000011
87.3395	0.75469	1.15672	10.749	99	-9.59233	C11	non-isogenic	set3	FA0000012
51.8692	12.0956	33.8426	2.19267	100	31.6499	D01	non-isogenic	set2	11a
65.5565	12.2122	11.193	11.0383	100	0.1547	D03	non-isogenic	set2	19f
85.2804	4.76051	3.91355	6.04556	99	-2.13201	D04	non-isogenic	set2	FA0000011
56.3535	15.8768	16.8739	10.8958	100	5.97813	D05	non-isogenic	set2	FA0000012
24.0579	16.6609	54.9808	4.30042	100	50.6804	D07	non-isogenic	set3	11a
79.7194	4.911	6.80785	8.56178	99	-1.75393	D09	non-isogenic	set3	19f
85.111	5.01861	3.58106	6.28931	99	-2.70825	D10	non-isogenic	set3	FA0000011
43.6676	19.3364	17.8919	19.1041	100	-1.21226	D11	non-isogenic	set3	FA0000012
55.2286	12.4882	24.852	7.43131	99	17.4207	E02	non-isogenic	set2	MGH5b
58.6435	17.4849	17.3426	6.529	100	10.8137	E04	non-isogenic	set2	FA0000011
81.3537	3.57591	5.50598	9.56441	100	-4.05843	E05	non-isogenic	set2	FA0000012
79.0412	3.92977	8.0825	8.94649	100	-0.863991	E07	non-isogenic	set3	11a
90.4062	2.90388	1.61735	5.0726	100	-3.45525	E10	non-isogenic	set3	FA0000011
55.5038	1.5702	0.698468	42.2275	100	-41.529	E11	non-isogenic	set3	FA0000012
59.3825	7.01074	32.1301	1.47673	99	30.6533	F02	non-isogenic	set2	MGH5b
75.2356	7.21964	8.22827	9.31652	99	-1.08825	F03	non-isogenic	set2	19f
85.5132	3.01979	1.30586	10.1612	99	-8.85534	F04	non-isogenic	set2	FA0000011
88.0423	0.436562	1.85539	9.66576	99	-7.81037	F05	non-isogenic	set2	FA0000012
71.479	6.35369	7.13025	15.0371	99	-7.90681	F07	non-isogenic	set3	11a
58.9761	10.3486	25.6176	5.05764	99	20.56	F09	non-isogenic	set3	19f
56.1588	16.2064	13.1098	14.525	100	-1.41524	F10	non-isogenic	set3	FA0000011
75.7737	1.01128	2.17814	21.0368	99	-18.8587	F11	non-isogenic	set3	FA0000012
57.6584	7.92911	5.12268	29.2898	100	-24.1671	A01	non-isogenic	set1	11a
81.1438	4.25587	7.76221	6.83813	99	0.924072	A02	non-isogenic	set1	MGH5b
85.5064	3.02206	4.72731	6.74421	99	-2.0169	A03	non-isogenic	set1	19f
50.2808	3.74432	45.5247	0.45021	99	45.0744	A04	non-isogenic	set1	FA0000011
75.0806	14.3647	2.27961	8.27504	100	-5.99544	A05	non-isogenic	set1	FA0000012
62.9832	6.0652	6.30224	24.6493	99	-18.3471	B01	non-isogenic	set1	11a
85.5309	1.59531	6.56304	6.31079	99	0.25225	B02	non-isogenic	set1	MGH5b
76.7639	6.03614	8.80186	8.3981	100	0.403755	B03	non-isogenic	set1	19f
46.9776	2.97879	41.1869	8.85673	100	32.3302	B04	non-isogenic	set1	FA0000011
82.5152	1.84551	7.2561	8.38322	99	-1.12712	B05	non-isogenic	set1	FA0000012
73.1632	4.43534	6.01829	16.3832	99	-10.3649	C01	non-isogenic	set1	11a
40.1145	8.56207	5.12589	46.1975	99	-41.0716	C02	non-isogenic	set1	MGH5b
91.4137	1.05439	2.04791	5.484	100	-3.43609	C03	non-isogenic	set1	19f
93.3946	1.13729	3.78037	1.68774	100	2.09262	C04	non-isogenic	set1	FA0000011
93.721	0.193947	5.72144	0.363651	99	5.35779	C05	non-isogenic	set1	FA0000012
59.0958	5.24583	6.73333	28.925	99	-22.1917	D01	non-isogenic	set1	11a
63.8371	5.37019	8.3601	22.4326	100	-14.0725	D02	non-isogenic	set1	MGH5b
85.1838	3.22408	3.13241	8.45974	100	-5.32734	D03	non-isogenic	set1	19f
61.185	3.68431	0.471743	34.6589	99	-34.1872	D04	non-isogenic	set1	FA0000011
64.0669	2.01598	5.29393	28.6232	100	-23.3293	D05	non-isogenic	set1	FA0000012
44.8892	7.9419	2.90325	44.2657	100	-41.3624	E01	non-isogenic	set1	11a
93.1225	1.28233	0.339763	5.25537	100	-4.91561	E02	non-isogenic	set1	MGH5b
59.0082	16.9069	9.55731	14.5276	100	-4.97026	E04	non-isogenic	set1	FA0000011
76.9931	2.80981	3.17307	17.024	100	-13.8509	E05	non-isogenic	set1	FA0000012
78.6341	1.1122	1.44	18.8137	100	-17.3737	A05	non-isogenic	set2	FA0000012
77.9405	4.32756	9.6316	8.10031	100	1.53129	A07	non-isogenic	set3	11a
76.6542	5.41823	7.71536	10.2122	100	-2.49688	A09	non-isogenic	set3	19f
73.411	9.48081	7.35416	9.75407	99	-2.3999	A10	non-isogenic	set3	FA0000011
91.6793	0.294609	1.39342	6.63269	100	-5.23927	A11	non-isogenic	set3	FA0000012
68.2661	3.93675	25.7579	2.03926	100	23.7186	B02	non-isogenic	set2	MGH5b
80.1926	5.04945	2.32952	12.4284	100	-10.0989	B03	non-isogenic	set2	19f
48.4206	15.5626	13.6104	22.4064	100	-8.79601	B05	non-isogenic	set2	FA0000012
75.3458	4.74204	10.6915	9.22064	99	1.47091	B07	non-isogenic	set3	11a
62.6624	7.70626	17.0595	12.5718	99	4.48776	B09	non-isogenic	set3	19f
64.4333	9.85931	21.9557	3.75165	100	18.2041	B10	non-isogenic	set3	FA0000011
68.5553	1.74863	6.20037	23.4957	100	-17.2954	B11	non-isogenic	set3	FA0000012
75.7908	5.63826	6.02903	12.5419	99	-6.51284	C03	non-isogenic	set2	19f
47.0487	16.5168	14.7577	21.6768	100	-6.91915	C05	non-isogenic	set2	FA0000012
78.2782	6.74506	4.3266	10.6501	99	-6.3235	C07	non-isogenic	set3	11a
89.3573	1.8175	4.81544	4.00974	99	0.805696	C09	non-isogenic	set3	19f
55.5751	11.7647	16.9447	15.7155	100	1.22915	C10	non-isogenic	set3	FA0000011
84.2186	0.691901	1.64326	13.4463	100	-11.803	C11	non-isogenic	set3	FA0000012
78.2791	6.33266	5.35242	10.0358	100	-4.68337	D01	non-isogenic	set2	11a
68.2536	10.0906	8.5317	13.1241	100	-4.59237	D03	non-isogenic	set2	19f
77.3987	8.04286	8.52322	6.03523	99	2.48799	D04	non-isogenic	set2	FA0000011
83.0594	0.128761	0.257522	16.5544	100	-16.2968	D05	non-isogenic	set2	FA0000012
82.6096	4.36364	2.11765	10.9091	100	-8.79144	D07	non-isogenic	set3	11a
80.2479	5.75763	5.59452	8.39993	99	-2.80542	D09	non-isogenic	set3	19f
84.5925	3.42834	4.61662	7.36251	100	-2.74589	D10	non-isogenic	set3	FA0000011
55.0778	7.56863	5.98963	31.364	100	-25.3744	D11	non-isogenic	set3	FA0000012
76.9814	6.21771	11.6345	5.16638	100	6.46813	E02	non-isogenic	set2	MGH5b
75.7276	7.7665	9.80458	6.70133	100	3.10325	E03	non-isogenic	set2	19f
78.3909	6.74771	6.89796	7.96339	99	-1.06543	E04	non-isogenic	set2	FA0000011
84.2271	1.43141	3.51346	10.828	100	-7.31457	E05	non-isogenic	set2	FA0000012
82.9503	4.00297	5.93032	7.11638	100	-1.18606	E07	non-isogenic	set3	11a
72.279	7.02139	12.2418	8.45785	100	3.78391	E09	non-isogenic	set3	19f
46.2925	24.1405	9.73797	19.829	100	-10.0911	E10	non-isogenic	set3	FA0000011
89.5625	0.506719	0.502194	9.42858	100	-8.92639	E11	non-isogenic	set3	FA0000012
78.201	4.11088	3.52631	14.1618	99	-10.6355	F03	non-isogenic	set2	19f
56.4828	17.9101	15.2314	10.3757	100	4.85571	F05	non-isogenic	set2	FA0000012
40.2018	4.12718	53.0419	2.62917	100	50.4127	F07	non-isogenic	set3	11a
74.4613	8.61931	4.96808	11.9513	100	-6.98324	F09	non-isogenic	set3	19f
84.1481	2.86722	1.57462	11.4101	99	-9.83549	F10	non-isogenic	set3	FA0000011
48.0235	23.7763	17.0445	11.1557	100	5.88885	F11	non-isogenic	set3	FA0000012
66.7415	5.8403	9.81973	17.5985	99	-7.77875	A01	non-isogenic	set1	11a
77.283	3.69955	8.8783	10.1392	100	-1.26086	A02	non-isogenic	set1	MGH5b
77.3051	2.63188	1.53864	18.5244	100	-16.9858	A03	non-isogenic	set1	19f
71.9419	2.13647	25.8099	0.111711	100	25.6982	A04	non-isogenic	set1	FA0000011
94.3301	2.30846	0.7004	2.66104	100	-1.96064	A05	non-isogenic	set1	FA0000012
30.6207	8.72873	2.0533	58.5973	99	-56.544	B01	non-isogenic	set1	11a
77.7803	2.48662	7.35581	12.3773	99	-5.02144	B02	non-isogenic	set1	MGH5b
89.7968	0.875556	5.25539	4.07226	100	1.18313	B03	non-isogenic	set1	19f
39.0464	11.2104	22.9426	26.8006	100	-3.85801	B04	non-isogenic	set1	FA0000011
87.7314	0.425942	10.8057	1.03697	100	9.76877	B05	non-isogenic	set1	FA0000012
52.7619	2.19973	3.04039	41.998	100	-38.9576	C01	non-isogenic	set1	11a
75.7599	4.15176	9.13559	10.9528	100	-1.8172	C02	non-isogenic	set1	MGH5b
85.1179	0.858308	1.7772	12.2465	100	-10.4693	C03	non-isogenic	set1	19f
58.9343	3.79786	13.5675	23.7003	100	-10.1328	C04	non-isogenic	set1	FA0000011
77.4157	3.36854	10.2408	8.97494	99	1.2659	C05	non-isogenic	set1	FA0000012
69.6275	4.57515	6.56314	19.2342	100	-12.6711	D02	non-isogenic	set1	MGH5b
98.2521	0	0	1.74793	100	-1.74793	D03	non-isogenic	set1	19f
47.3056	9.0029	6.55655	37.135	100	-30.5784	D05	non-isogenic	set1	FA0000012
49.1561	8.91056	6.20757	35.7258	99	-29.5182	E01	non-isogenic	set1	11a
60.9136	6.28709	9.26277	23.5365	99	-14.2738	E02	non-isogenic	set1	MGH5b
53.2957	9.33571	26.967	10.4016	99	16.5654	E04	non-isogenic	set1	FA0000011
72.2318	2.95247	6.46101	18.3547	99	-11.8937	E05	non-isogenic	set1	FA0000012
62.5162	3.14191	3.57492	30.767	100	-27.1921	A05	non-isogenic	set2	FA0000012
55.7583	11.7999	14.915	17.5267	100	-2.61171	A07	non-isogenic	set3	11a
90.5333	1.02806	3.66245	4.77618	100	-1.11373	A09	non-isogenic	set3	19f
48.2247	7.18436	37.1115	7.47948	100	29.632	A10	non-isogenic	set3	FA0000011
78.2944	2.08126	4.33116	15.2932	100	-10.9621	A11	non-isogenic	set3	FA0000012
67.4461	4.6863	23.2679	4.59969	99	18.6682	B02	non-isogenic	set2	MGH5b
71.2304	5.46443	16.4211	6.88407	99	9.53706	B03	non-isogenic	set2	19f
67.6171	4.41623	10.5265	17.4402	100	-6.91363	B05	non-isogenic	set2	FA0000012
87.8837	2.668	4.87462	4.57372	99	0.300903	B07	non-isogenic	set3	11a
50.7636	9.00136	34.7677	5.46728	99	29.3004	B09	non-isogenic	set3	19f
61.3553	13.5195	11.9395	13.1857	100	-1.24624	B10	non-isogenic	set3	FA0000011
46.5458	5.49542	40.6014	7.35739	99	33.244	B11	non-isogenic	set3	FA0000012
56.6654	16.529	19.6931	7.11254	100	12.5805	C03	non-isogenic	set2	19f
83.3244	0.0840657	0.0993504	16.4922	99	-16.3928	C05	non-isogenic	set2	FA0000012
84.8873	4.3295	4.18356	6.59964	100	-2.41609	C07	non-isogenic	set3	11a
19.1399	5.78922	75.0236	0.047259	100	74.9764	C09	non-isogenic	set3	19f
84.9152	4.41777	5.185	5.48199	99	-0.296993	C10	non-isogenic	set3	FA0000011
62.2745	3.8574	5.10517	28.7629	99	-23.6578	C11	non-isogenic	set3	FA0000012
61.1291	12.9382	15.6272	10.3055	100	5.3217	D01	non-isogenic	set2	11a
83.1911	3.22244	4.98171	8.60477	99	-3.62306	D03	non-isogenic	set2	19f
83.3212	5.88378	5.9081	4.88694	100	1.02115	D04	non-isogenic	set2	FA0000011
88.9332	1.35875	2.70309	7.00499	99	-4.3019	D05	non-isogenic	set2	FA0000012
62.3664	10.122	8.67597	18.8357	100	-10.1597	D07	non-isogenic	set3	11a
68.8559	8.29123	16.0921	6.76077	99	9.33135	D09	non-isogenic	set3	19f
78.0236	0.440486	0.785215	20.7507	99	-19.9655	D11	non-isogenic	set3	FA0000012
69.7101	12.2142	8.22064	9.85504	99	-1.6344	E02	non-isogenic	set2	MGH5b
69.58	12.2134	7.24177	10.9648	99	-3.72304	E04	non-isogenic	set2	FA0000011
57.8185	13.2105	13.0829	15.8881	99	-2.80525	E05	non-isogenic	set2	FA0000012
67.047	9.72973	9.80981	13.4134	100	-3.6036	E07	non-isogenic	set3	11a
75.2388	7.22106	9.17773	8.36245	99	0.815281	E09	non-isogenic	set3	19f
63.7547	13.9876	6.18317	16.0745	99	-9.89134	E10	non-isogenic	set3	FA0000011
81.7422	0.836061	2.39313	15.0286	99	-12.6355	E11	non-isogenic	set3	FA0000012
92.6399	0.154522	0.382238	6.82336	100	-6.44112	F05	non-isogenic	set2	FA0000012
79.5137	1.59838	11.9653	6.92256	99	5.04277	F07	non-isogenic	set3	11a
71.2901	8.36935	5.72364	14.6169	99	-8.89325	F09	non-isogenic	set3	19f
66.6882	9.58614	5.30003	18.4257	100	-13.1256	F10	non-isogenic	set3	FA0000011
73.7827	3.78125	4.53073	17.9053	100	-13.3746	F11	non-isogenic	set3	FA0000012
46.9037	10.2965	10.8462	31.9536	99	-21.1074	A01	non-isogenic	set1	11a
88.1347	2.87115	7.05852	1.93561	100	5.12291	A02	non-isogenic	set1	MGH5b
74.6302	1.34842	16.7451	7.27626	100	9.46885	A03	non-isogenic	set1	19f
46.1874	5.15157	40.0039	8.65722	99	31.3466	A04	non-isogenic	set1	FA0000011
66.2466	24.8547	0.126021	8.77271	100	-8.64669	A05	non-isogenic	set1	FA0000012
64.4908	6.26796	7.80788	21.4333	99	-13.6254	B01	non-isogenic	set1	11a
82.5354	2.06658	5.19543	10.2026	100	-5.00712	B02	non-isogenic	set1	MGH5b
96.3794	0.481828	0.715859	2.42291	100	-1.70705	B03	non-isogenic	set1	19f
94.1689	0.181578	4.45485	1.1947	99	3.26015	B04	non-isogenic	set1	FA0000011
81.041	1.70252	12.3756	4.88087	99	7.49473	B05	non-isogenic	set1	FA0000012
25.1442	8.54807	1.7389	64.5689	99	-62.83	C01	non-isogenic	set1	11a
73.926	3.2265	6.02867	16.8189	100	-10.7902	C02	non-isogenic	set1	MGH5b
84.5428	2.7416	3.87855	8.83701	100	-4.95846	C03	non-isogenic	set1	19f
59.0663	2.49493	35.4814	2.95742	99	32.524	C04	non-isogenic	set1	FA0000011
78.5115	1.9432	12.1602	7.38514	100	4.77505	C05	non-isogenic	set1	FA0000012
32.2361	8.92272	4.01039	54.8308	99	-50.8204	D01	non-isogenic	set1	11a
56.2233	7.6274	3.78447	32.3648	99	-28.5803	D02	non-isogenic	set1	MGH5b
86.9575	2.15932	1.57443	9.30874	100	-7.73431	D03	non-isogenic	set1	19f
54.5699	8.54554	29.6042	7.28038	99	22.3238	D04	non-isogenic	set1	FA0000011
90.0515	0.78516	6.93835	2.22502	99	4.71333	D05	non-isogenic	set1	FA0000012
37.9908	23.0027	2.76827	36.2383	100	-33.47	E01	non-isogenic	set1	11a
66.8898	6.88724	9.61939	16.6036	99	-6.98417	E02	non-isogenic	set1	MGH5b
64.1073	6.91347	7.35738	21.6219	99	-14.2645	E05	non-isogenic	set1	FA0000012
55.2858	9.354	13.1889	22.1713	99	-8.98237	A05	non-isogenic	set2	FA0000012
72.237	2.29776	19.4265	6.03874	99	13.3878	A07	non-isogenic	set3	11a
83.39	2.89959	9.12833	4.58207	100	4.54627	A09	non-isogenic	set3	19f
65.0589	12.2864	4.9943	17.6605	99	-12.6662	A10	non-isogenic	set3	FA0000011
74.7187	0.318404	0.424538	24.5383	100	-24.1138	A11	non-isogenic	set3	FA0000012
49.1146	5.70096	44.1997	0.984711	99	43.215	B02	non-isogenic	set2	MGH5b
100	0	0	0	100	0	B03	non-isogenic	set2	19f
72.6412	1.7403	1.37343	24.2451	99	-22.8717	B05	non-isogenic	set2	FA0000012
60.6096	6.67357	29.6389	3.07783	99	26.5611	B07	non-isogenic	set3	11a
59.1936	9.11257	13.5354	18.1584	99	-4.62301	B09	non-isogenic	set3	19f
60.6741	17.9233	11.0283	10.3743	100	0.65407	B10	non-isogenic	set3	FA0000011
69.3677	1.34647	1.51722	27.7686	99	-26.2513	B11	non-isogenic	set3	FA0000012
88.7835	0.175698	0.126502	10.9143	100	-10.7878	C05	non-isogenic	set2	FA0000012
89.4168	1.45802	4.3992	4.72599	100	-0.326797	C07	non-isogenic	set3	11a
85.9488	1.96162	5.79957	6.28998	99	-0.490405	C09	non-isogenic	set3	19f
78.799	4.6767	12.2679	4.25647	99	8.01139	C10	non-isogenic	set3	FA0000011
81.1362	4.33109	3.12229	11.4105	100	-8.28816	C11	non-isogenic	set3	FA0000012
26.4437	22.4495	39.5332	11.5736	99	27.9596	D01	non-isogenic	set2	11a
80.9362	3.76526	1.62822	13.6703	100	-12.0421	D03	non-isogenic	set2	19f
53.1427	20.2228	21.1478	5.48665	100	15.6611	D04	non-isogenic	set2	FA0000011
91.2189	0.149254	0.182421	8.44942	99	-8.267	D05	non-isogenic	set2	FA0000012
57.2874	7.98201	26.5077	8.22292	99	18.2848	D07	non-isogenic	set3	11a
88.6203	3.71998	3.6415	4.01821	99	-0.376707	D09	non-isogenic	set3	19f
83.0009	0.194398	1.04399	15.7607	99	-14.7167	D11	non-isogenic	set3	FA0000012
74.9484	7.83161	12.4067	4.81334	99	7.59333	E04	non-isogenic	set2	FA0000011
92.7854	0.47815	1.04709	5.68938	99	-4.6423	E05	non-isogenic	set2	FA0000012
72.3115	6.05686	10.6799	10.9518	100	-0.271941	E07	non-isogenic	set3	11a
75.8076	5.10882	8.31615	10.7675	100	-2.45132	E09	non-isogenic	set3	19f
85.6946	4.64384	3.30579	6.35577	99	-3.04998	E10	non-isogenic	set3	FA0000011
88.9003	0.501408	0.947867	9.65039	99	-8.70252	E11	non-isogenic	set3	FA0000012
34.5063	19.3418	40.0759	6.07595	99	34	F03	non-isogenic	set2	19f
94.4966	0.316395	0.723873	4.46309	100	-3.73921	F05	non-isogenic	set2	FA0000012
89.0795	1.75858	6.96917	2.19279	99	4.77638	F07	non-isogenic	set3	11a
68.5269	8.72043	14.1398	8.6129	100	5.52688	F09	non-isogenic	set3	19f
74.4983	8.24415	9.53177	7.72575	100	1.80602	F10	non-isogenic	set3	FA0000011
86.1937	0.531305	2.07935	11.1956	100	-9.11628	F11	non-isogenic	set3	FA0000012
74.414	3.29902	3.7455	18.5415	100	-14.796	A01	non-isogenic	set1	11a
80.7891	3.33394	7.56478	8.31219	100	-0.747418	A02	non-isogenic	set1	MGH5b
84.5554	2.40038	5.21433	7.82988	99	-2.61555	A03	non-isogenic	set1	19f
47.0427	3.99605	37.2156	11.7456	99	25.4701	A04	non-isogenic	set1	FA0000011
97.0359	0.641746	1.96936	0.35296	99	1.6164	A05	non-isogenic	set1	FA0000012
52.4885	6.16522	5.55839	35.7879	100	-30.2295	B01	non-isogenic	set1	11a
30.1805	8.29964	5.86519	55.6547	100	-49.7895	B02	non-isogenic	set1	MGH5b
84.0042	3.17822	2.19637	10.6212	99	-8.42485	B03	non-isogenic	set1	19f
47.6207	2.98087	38.3316	11.0669	99	27.2647	B04	non-isogenic	set1	FA0000011
75.8572	3.50081	11.7139	8.92814	99	2.78571	B05	non-isogenic	set1	FA0000012
64.2919	5.86199	6.38685	23.4592	100	-17.0724	C01	non-isogenic	set1	11a
67.4472	6.73808	7.55993	18.2547	100	-10.6948	C02	non-isogenic	set1	MGH5b
84.9383	2.05599	2.03137	10.9743	100	-8.94295	C03	non-isogenic	set1	19f
93.9431	1.03985	3.4105	1.60658	99	1.80392	C04	non-isogenic	set1	FA0000011
80.1496	1.38543	11.4607	7.00422	99	4.4565	C05	non-isogenic	set1	FA0000012
68.2766	3.86605	6.2221	21.6352	99	-15.4131	D01	non-isogenic	set1	11a
75.9576	5.2196	6.76906	12.0538	99	-5.28472	D02	non-isogenic	set1	MGH5b
96.2668	0.206735	1.72879	1.7977	99	-0.0689118	D03	non-isogenic	set1	19f
94.4628	0.222919	3.90949	1.40481	99	2.50468	D04	non-isogenic	set1	FA0000011
85.5162	0.394512	13.0798	1.00949	99	12.0703	D05	non-isogenic	set1	FA0000012
62.9074	6.58313	7.20253	23.307	99	-16.1044	E01	non-isogenic	set1	11a
85.2152	2.12646	1.66228	10.9961	100	-9.33384	E02	non-isogenic	set1	MGH5b
65.7205	13.2313	13.0178	8.03043	99	4.98732	E04	non-isogenic	set1	FA0000011
74.8802	2.47022	1.48785	21.1617	100	-19.6739	E05	non-isogenic	set1	FA0000012
75.9542	2.67264	4.67312	16.7	99	-12.0269	A05	non-isogenic	set2	FA0000012
61.5017	9.69967	11.9355	16.8632	99	-4.9277	A07	non-isogenic	set3	11a
69.2925	7.47712	12.7618	10.4686	100	2.29325	A09	non-isogenic	set3	19f
75.0798	4.86599	11.6305	8.42374	100	3.20676	A10	non-isogenic	set3	FA0000011
54.1421	8.86002	8.24406	28.7538	100	-20.5097	A11	non-isogenic	set3	FA0000012
76.0522	6.65131	6.23656	11.0599	99	-4.82335	B03	non-isogenic	set2	19f
76.2888	1.55261	2.46458	19.694	99	-17.2294	B05	non-isogenic	set2	FA0000012
74.2931	5.53723	12.0877	8.082	100	4.00566	B07	non-isogenic	set3	11a
68.3483	7.88732	11.4725	12.2919	100	-0.819462	B09	non-isogenic	set3	19f
63.2251	14.3926	10.0876	12.2948	100	-2.20722	B10	non-isogenic	set3	FA0000011
39.238	21.0907	25.5192	14.1521	100	11.3671	B11	non-isogenic	set3	FA0000012
79.6677	4.5321	5.15371	10.6465	100	-5.49277	C07	non-isogenic	set3	11a
62.6894	10.386	18.6449	8.27973	99	10.3652	C09	non-isogenic	set3	19f
72.7137	13.746	7.87357	5.66673	100	2.20684	C10	non-isogenic	set3	FA0000011
82.4769	0.439486	0.867703	16.2159	100	-15.3482	C11	non-isogenic	set3	FA0000012
85.7124	4.00962	5.13232	5.14568	99	-0.0133654	D01	non-isogenic	set2	11a
1.33605	14.3342	84.3297	0	99	84.3297	D03	non-isogenic	set2	19f
46.5773	9.83939	41.6186	1.96476	99	39.6538	D04	non-isogenic	set2	FA0000011
88.0909	0.575816	0.62938	10.7039	100	-10.0745	D05	non-isogenic	set2	FA0000012
84.7392	3.84203	4.14252	7.27624	99	-3.13372	D07	non-isogenic	set3	11a
50.0441	8.62018	37.1874	4.14828	100	33.0391	D09	non-isogenic	set3	19f
80.5426	0.558304	1.43494	17.4641	99	-16.0292	D11	non-isogenic	set3	FA0000012
69.6849	9.52617	6.15232	14.6366	100	-8.48425	E04	non-isogenic	set2	FA0000011
83.5941	3.30152	7.09592	6.00845	100	1.08747	E05	non-isogenic	set2	FA0000012
61.1658	9.18227	13.8792	15.7728	99	-1.89358	E07	non-isogenic	set3	11a
78.1842	5.09897	8.47676	8.2401	99	0.236661	E09	non-isogenic	set3	19f
45.5345	23.0921	17.5373	13.8361	100	3.70122	E10	non-isogenic	set3	FA0000011
76.6674	7.28856	7.70112	8.34288	100	-0.64176	F03	non-isogenic	set2	19f
82.0855	1.31579	3.064	13.5347	99	-10.4707	F05	non-isogenic	set2	FA0000012
55.89	11.4268	18.246	14.4371	100	3.80894	F07	non-isogenic	set3	11a
68.6214	10.8984	12.0602	8.42	100	3.64019	F09	non-isogenic	set3	19f
67.0132	9.6005	13.5356	9.85067	100	3.68494	F10	non-isogenic	set3	FA0000011
89.4202	0.0720202	0.345697	10.162	100	-9.81635	F11	non-isogenic	set3	FA0000012
63.7091	7.88956	16.3035	12.0979	100	4.20558	A01	non-isogenic	set1	11a
47.7128	7.60278	5.63212	39.0523	99	-33.4202	A02	non-isogenic	set1	MGH5b
85.4399	1.49687	4.35313	8.71013	99	-4.357	A03	non-isogenic	set1	19f
59.8562	3.1671	33.3741	3.6026	100	29.7715	A04	non-isogenic	set1	FA0000011
90.3121	3.68323	2.86474	3.13992	99	-0.275184	A05	non-isogenic	set1	FA0000012
57.7499	7.32038	4.79549	30.1342	99	-25.3387	B01	non-isogenic	set1	11a
45.0179	7.92888	7.21664	39.8365	99	-32.6199	B02	non-isogenic	set1	MGH5b
50.9965	8.01719	2.04625	38.94	99	-36.8938	B03	non-isogenic	set1	19f
24.1626	14.9221	25.9222	34.9931	99	-9.07088	B04	non-isogenic	set1	FA0000011
48.5567	3.90377	8.32242	39.2171	100	-30.8947	B05	non-isogenic	set1	FA0000012
33.589	9.57937	3.57491	53.2568	99	-49.6818	C01	non-isogenic	set1	11a
75.7609	3.74869	8.88781	11.6025	99	-2.71474	C02	non-isogenic	set1	MGH5b
87.4823	1.80125	3.18508	7.53137	99	-4.34629	C03	non-isogenic	set1	19f
78.6939	2.83133	0.497973	17.9768	100	-17.4788	C04	non-isogenic	set1	FA0000011
93.0457	0.166371	6.62711	0.160825	100	6.46628	C05	non-isogenic	set1	FA0000012
53.6217	10.0225	7.52437	28.8314	99	-21.307	D01	non-isogenic	set1	11a
53.4477	4.17552	4.89465	37.4822	100	-32.5875	D02	non-isogenic	set1	MGH5b
84.518	2.46773	3.84358	9.17073	100	-5.32715	D03	non-isogenic	set1	19f
78.9681	3.20969	2.62899	15.1932	99	-12.5642	D04	non-isogenic	set1	FA0000011
69.8281	2.35741	5.13459	22.6799	99	-17.5454	D05	non-isogenic	set1	FA0000012
65.8446	9.14322	4.39413	20.618	99	-16.2239	E01	non-isogenic	set1	11a
48.4035	9.67097	10.7255	31.2001	100	-20.4746	E02	non-isogenic	set1	MGH5b
67.6513	8.19606	16.7476	7.405	99	9.34261	E04	non-isogenic	set1	FA0000011
99.0421	0.0305064	0.872483	0.0549115	99	0.817572	E05	non-isogenic	set1	FA0000012
84.2284	1.05101	1.86491	12.8557	99	-10.9908	A05	non-isogenic	set2	FA0000012
59.865	6.13135	23.9629	10.0408	100	13.9221	A07	non-isogenic	set3	11a
70.7018	12.1962	9.26641	7.83557	99	1.43084	A09	non-isogenic	set3	19f
44.5891	23.6896	5.76598	25.9554	100	-20.1894	A10	non-isogenic	set3	FA0000011
78.8813	1.4762	2.54067	17.1018	100	-14.5612	A11	non-isogenic	set3	FA0000012
47.937	21.3004	19.6664	11.0963	100	8.57006	B03	non-isogenic	set2	19f
84.3607	1.34535	2.4196	11.8743	99	-9.45474	B05	non-isogenic	set2	FA0000012
70.6039	6.54233	12.6998	10.1539	100	2.54589	B07	non-isogenic	set3	11a
67.7936	6.33452	12.5089	13.363	100	-0.854093	B09	non-isogenic	set3	19f
80.512	4.31049	2.67547	12.5021	100	-9.82659	B10	non-isogenic	set3	FA0000011
73.4389	4.39675	8.90463	13.2597	99	-4.35507	B11	non-isogenic	set3	FA0000012
69.2919	1.06273	0.810606	28.8348	100	-28.0242	C05	non-isogenic	set2	FA0000012
83.7253	3.47555	4.20395	8.59521	99	-4.39126	C07	non-isogenic	set3	11a
56.4095	10.1203	13.4937	19.9765	100	-6.48284	C09	non-isogenic	set3	19f
90.3406	1.85051	2.84822	4.9607	100	-2.11248	C10	non-isogenic	set3	FA0000011
80.0154	0.799746	0.836098	18.3487	100	-17.5126	C11	non-isogenic	set3	FA0000012
55.8882	16.1604	14.155	13.7964	100	0.358633	D01	non-isogenic	set2	11a
59.726	9.13487	28.4524	2.68673	100	25.7657	D03	non-isogenic	set2	19f
49.0957	5.54965	43.1294	2.22518	99	40.9043	D04	non-isogenic	set2	FA0000011
84.9544	1.50498	1.64256	11.8981	100	-10.2556	D05	non-isogenic	set2	FA0000012
44.7736	8.89635	37.7004	8.62962	99	29.0708	D07	non-isogenic	set3	11a
74.1547	5.92599	12.1781	7.74119	100	4.43689	D09	non-isogenic	set3	19f
93.0421	0.0907251	0.146556	6.72064	100	-6.57408	D11	non-isogenic	set3	FA0000012
83.7967	0.38254	0.696769	15.124	100	-14.4272	E05	non-isogenic	set2	FA0000012
77.3391	3.46133	7.89616	11.3034	100	-3.40725	E07	non-isogenic	set3	11a
55.9953	16.9905	17.5118	9.50237	99	8.00948	E09	non-isogenic	set3	19f
68.791	10.4189	12.9252	7.8649	99	5.06027	E10	non-isogenic	set3	FA0000011
76.1836	0.779969	0.725322	22.3111	100	-21.5858	E11	non-isogenic	set3	FA0000012
75.248	7.56602	8.15984	9.02613	99	-0.866285	F03	non-isogenic	set2	19f
78.9845	0.751158	0.858466	19.4059	99	-18.5474	F05	non-isogenic	set2	FA0000012
82.6677	4.09487	8.67626	4.56112	100	4.11514	F07	non-isogenic	set3	11a
82.4467	4.82168	7.73062	5.001	99	2.72963	F09	non-isogenic	set3	19f
43.744	24.434	18.409	13.4131	100	4.99593	F10	non-isogenic	set3	FA0000011
83.9554	3.22825	6.64985	6.16646	99	0.483396	F11	non-isogenic	set3	FA0000012
59.739	8.5161	17.2581	14.4868	100	2.77135	A01	non-isogenic	set1	11a
86.2929	0.908528	9.12737	3.67125	100	5.45612	A02	non-isogenic	set1	MGH5b
32.4718	8.75955	4.41324	54.3554	100	-49.9422	A03	non-isogenic	set1	19f
83.4501	0.429508	12.5286	3.59179	99	8.93678	A04	non-isogenic	set1	FA0000011
91.6306	3.05486	2.64217	2.67237	99	-0.0301963	A05	non-isogenic	set1	FA0000012
35.1567	1.405	1.81546	61.6229	99	-59.8074	B01	non-isogenic	set1	11a
62.4062	7.37061	10.1903	20.0328	99	-9.84252	B02	non-isogenic	set1	MGH5b
71.7604	1.85719	0.961654	25.4207	99	-24.4591	B03	non-isogenic	set1	19f
75.329	4.64723	18.2965	1.72729	99	16.5692	B04	non-isogenic	set1	FA0000011
82.1789	1.76042	10.9787	5.08196	100	5.89672	B05	non-isogenic	set1	FA0000012
68.5744	3.23008	6.53714	21.6584	100	-15.1212	C01	non-isogenic	set1	11a
40.8164	5.82743	4.88226	48.4739	100	-43.5916	C02	non-isogenic	set1	MGH5b
88.4651	1.57505	2.06035	7.8995	99	-5.83914	C03	non-isogenic	set1	19f
86.8284	1.67816	8.34526	3.14817	99	5.19709	C04	non-isogenic	set1	FA0000011
59.7924	7.01501	6.88425	26.3083	100	-19.4241	C05	non-isogenic	set1	FA0000012
40.8348	10.7911	6.83054	41.5435	100	-34.713	D01	non-isogenic	set1	11a
52.0561	5.95837	8.54655	33.439	100	-24.8924	D02	non-isogenic	set1	MGH5b
82.6287	0.887196	2.2993	14.1848	100	-11.8855	D03	non-isogenic	set1	19f
81.7517	0.758453	2.29807	15.1918	100	-12.8937	D04	non-isogenic	set1	FA0000011
89.3708	0.386262	6.45477	3.78816	100	2.6666	D05	non-isogenic	set1	FA0000012
86.5083	2.68187	4.65538	6.15445	99	-1.49908	E01	non-isogenic	set1	11a
33.3991	11.6614	7.11008	47.8294	100	-40.7194	E02	non-isogenic	set1	MGH5b
38.2251	20.8739	21.2212	19.6798	100	1.54143	E04	non-isogenic	set1	FA0000011
84.2857	2.77691	5.22615	7.71126	100	-2.48511	E05	non-isogenic	set1	FA0000012
82.0235	0.977314	2.43569	14.5635	99	-12.1278	A05	non-isogenic	set2	FA0000012
80.8814	4.05834	7.96872	7.09152	100	0.877193	A07	non-isogenic	set3	11a
65.1557	6.07749	14.4087	14.3581	100	0.0506457	A09	non-isogenic	set3	19f
52.6791	17.1244	7.9336	22.2629	100	-14.3293	A10	non-isogenic	set3	FA0000011
78.0692	0.593489	1.43568	19.9017	99	-18.466	A11	non-isogenic	set3	FA0000012
42.319	21.3069	18.5522	17.8219	100	0.730301	B03	non-isogenic	set2	19f
84.1871	0.674943	1.53067	13.6073	99	-12.0767	B05	non-isogenic	set2	FA0000012
62.8619	6.50931	17.269	13.3598	100	3.90928	B07	non-isogenic	set3	11a
24.3695	18.8309	51.5508	5.24881	99	46.302	B09	non-isogenic	set3	19f
80.7101	6.36095	6.07988	6.84911	99	-0.769231	B10	non-isogenic	set3	FA0000011
78.0672	1.06202	1.56076	19.31	99	-17.7492	B11	non-isogenic	set3	FA0000012
63.1044	6.18481	8.23863	22.4722	100	-14.2335	C05	non-isogenic	set2	FA0000012
70.6268	6.77716	7.81096	14.785	100	-6.97407	C07	non-isogenic	set3	11a
72.6564	6.92679	11.3516	9.06526	100	2.28632	C09	non-isogenic	set3	19f
63.0049	3.96667	1.53052	31.4979	99	-29.9674	C10	non-isogenic	set3	FA0000011
87.6634	0.191689	0.266995	11.8779	100	-11.6109	C11	non-isogenic	set3	FA0000012
54.0401	14.4729	24.0619	7.42505	100	16.6369	D01	non-isogenic	set2	11a
92.7332	0.426596	0.941453	5.89879	100	-4.95734	D05	non-isogenic	set2	FA0000012
93.6568	1.72781	2.24852	2.36686	99	-0.118343	D07	non-isogenic	set3	11a
70.6954	6.92841	14.4983	7.87785	99	6.62048	D09	non-isogenic	set3	19f
80.4483	1.4122	2.12416	16.0153	99	-13.8912	D11	non-isogenic	set3	FA0000012
96.5467	0.0638325	0.0191498	3.37036	100	-3.35121	E05	non-isogenic	set2	FA0000012
50.7833	12.1534	23.5657	13.4977	99	10.068	E07	non-isogenic	set3	11a
74.8177	7.33094	10.6317	7.21968	99	3.41204	E09	non-isogenic	set3	19f
72.3311	9.67342	8.08559	9.90991	99	-1.82432	E10	non-isogenic	set3	FA0000011
67.6663	6.61284	23.1738	2.5471	100	20.6267	E11	non-isogenic	set3	FA0000012
76.5047	2.94497	14.5529	5.99742	99	8.55546	F07	non-isogenic	set3	11a
80.5897	7.75482	8.35849	3.29696	100	5.06153	F09	non-isogenic	set3	19f
78.2466	6.89683	5.25853	9.59802	99	-4.33949	F10	non-isogenic	set3	FA0000011
66.3041	8.03226	18.1475	7.51613	100	10.6313	F11	non-isogenic	set3	FA0000012
95.447	0.138982	4.31955	0.0945074	99	4.22504	A01	non-isogenic	set1	11a
72.9342	3.98454	7.76348	15.3178	100	-7.55433	A02	non-isogenic	set1	MGH5b
72.9215	5.48113	8.80252	12.7948	99	-3.9923	A03	non-isogenic	set1	19f
49.4216	6.45646	24.4205	19.7014	100	4.71915	A04	non-isogenic	set1	FA0000011
89.4728	3.14599	1.55306	5.82816	100	-4.2751	A05	non-isogenic	set1	FA0000012
61.0576	8.40059	5.8054	24.7364	100	-18.931	B01	non-isogenic	set1	11a
77.1574	2.68951	7.48162	12.6715	100	-5.18984	B02	non-isogenic	set1	MGH5b
89.6638	1.69393	2.36356	6.27873	100	-3.91516	B03	non-isogenic	set1	19f
85.1141	1.54566	7.27647	6.06373	99	1.21275	B04	non-isogenic	set1	FA0000011
56.9539	7.23552	6.85793	28.9526	100	-22.0947	B05	non-isogenic	set1	FA0000012
53.9727	11.7832	7.72395	26.5201	99	-18.7962	C01	non-isogenic	set1	11a
75.4637	3.43035	5.62404	15.4819	100	-9.85782	C02	non-isogenic	set1	MGH5b
52.5981	6.75832	2.76629	37.8773	100	-35.111	C03	non-isogenic	set1	19f
51.4569	8.20677	18.9992	21.3372	99	-2.33806	C04	non-isogenic	set1	FA0000011
58.3759	4.35017	14.0302	23.2437	100	-9.21344	C05	non-isogenic	set1	FA0000012
94.7085	0.473279	3.85197	0.966279	100	2.88569	D01	non-isogenic	set1	11a
76.4598	2.43099	6.90451	14.2046	100	-7.30013	D02	non-isogenic	set1	MGH5b
83.519	3.8385	2.36084	10.2816	99	-7.92079	D03	non-isogenic	set1	19f
83.4193	2.31592	10.4178	3.84704	100	6.57075	D04	non-isogenic	set1	FA0000011
82.5682	1.45914	10.091	5.88163	99	4.20936	D05	non-isogenic	set1	FA0000012
45.2937	12.1131	4.61714	37.9761	99	-33.359	E01	non-isogenic	set1	11a
46.1931	11.0205	9.73789	33.0485	99	-23.3106	E02	non-isogenic	set1	MGH5b
44.4264	10.2399	26.9484	18.3853	99	8.56312	E04	non-isogenic	set1	FA0000011
79.522	1.14188	11.2086	8.12749	99	3.08112	E05	non-isogenic	set1	FA0000012
73.5419	3.32851	3.44549	19.6841	99	-16.2386	A05	non-isogenic	set2	FA0000012
77.0805	5.56322	10.2299	7.12644	100	3.10345	A07	non-isogenic	set3	11a
76.5791	5.29629	6.42501	11.6996	99	-5.27458	A09	non-isogenic	set3	19f
76.0191	9.71298	6.98835	7.27953	100	-0.291181	A10	non-isogenic	set3	FA0000011
81.7123	1.50795	1.17243	15.6073	100	-14.4349	A11	non-isogenic	set3	FA0000012
40.1565	24.0765	25.5324	10.2347	100	15.2977	B03	non-isogenic	set2	19f
92.0509	0.309231	0.791269	6.84857	99	-6.0573	B05	non-isogenic	set2	FA0000012
82.3589	2.41935	8.40726	6.81452	100	1.59274	B07	non-isogenic	set3	11a
45.4736	12.7159	28.1528	13.6578	100	14.495	B09	non-isogenic	set3	19f
31.3594	17.0126	44.7904	6.83761	99	37.9528	B10	non-isogenic	set3	FA0000011
88.1565	0.784542	0.531022	10.5279	100	-9.99692	B11	non-isogenic	set3	FA0000012
35.9109	24.946	25.7123	13.4308	100	12.2815	C05	non-isogenic	set2	FA0000012
71.6806	6.47563	12.4822	9.36162	99	3.12054	C07	non-isogenic	set3	11a
75.894	7.09934	10.2781	6.72848	100	3.54967	C09	non-isogenic	set3	19f
82.3213	1.86636	4.21156	11.6008	100	-7.38927	D05	non-isogenic	set2	FA0000012
92.0552	2.13769	2.407	3.4001	99	-0.993099	D07	non-isogenic	set3	11a
86.4372	4.87192	4.66761	4.02326	100	0.64435	D09	non-isogenic	set3	19f
54.7173	15.5181	14.1436	15.6209	99	-1.47732	D11	non-isogenic	set3	FA0000012
77.0287	2.73468	2.24355	17.9931	99	-15.7495	E05	non-isogenic	set2	FA0000012
89.0551	2.81496	3.22835	4.90157	100	-1.67323	E07	non-isogenic	set3	11a
67.898	9.92621	10.8117	11.3641	100	-0.552393	E09	non-isogenic	set3	19f
76.3229	8.50818	7.16818	8.00078	100	-0.832599	E10	non-isogenic	set3	FA0000011
83.6853	1.82959	6.13696	8.34814	100	-2.21119	E11	non-isogenic	set3	FA0000012
95.2531	0.314769	1.40631	3.02584	100	-1.61954	F05	non-isogenic	set2	FA0000012
86.5258	2.43442	3.39687	7.64295	100	-4.24608	F07	non-isogenic	set3	11a
82.3573	2.16533	1.6	13.8773	99	-12.2773	F10	non-isogenic	set3	FA0000011
83.3061	2.32094	2.39952	11.9734	99	-9.57389	F11	non-isogenic	set3	FA0000012
56.9097	9.08508	20.0901	13.9151	100	6.17495	A01	non-isogenic	set1	11a
56.2936	6.5444	6.21743	30.9445	100	-24.7271	A02	non-isogenic	set1	MGH5b
74.7816	7.27305	3.31387	14.6315	100	-11.3176	A03	non-isogenic	set1	19f
34.8832	14.3116	15.1879	35.6173	99	-20.4294	A04	non-isogenic	set1	FA0000011
92.3926	2.96814	2.68963	1.94962	99	0.740003	A05	non-isogenic	set1	FA0000012
68.7637	2.07547	7.14837	22.0125	100	-14.8641	B01	non-isogenic	set1	11a
69.3598	4.71925	8.18525	17.7357	99	-9.55047	B02	non-isogenic	set1	MGH5b
90.8945	1.59643	1.47027	6.03877	100	-4.5685	B03	non-isogenic	set1	19f
97.8562	0.305394	1.23367	0.604741	100	0.628931	B04	non-isogenic	set1	FA0000011
76.5285	4.93913	8.54203	9.99036	99	-1.44833	B05	non-isogenic	set1	FA0000012
63.8744	4.57448	5.57968	25.9714	99	-20.3917	C01	non-isogenic	set1	11a
70.6255	6.12086	4.53229	18.7214	100	-14.1891	C02	non-isogenic	set1	MGH5b
53.9568	2.60552	1.99297	41.4447	100	-39.4517	C03	non-isogenic	set1	19f
49.9369	5.64861	38.5889	5.82554	99	32.7634	C04	non-isogenic	set1	FA0000011
92.7264	0.275491	6.50092	0.497228	100	6.0037	C05	non-isogenic	set1	FA0000012
58.8024	6.37465	6.42518	28.3977	100	-21.9726	D01	non-isogenic	set1	11a
74.1523	2.94442	9.4255	13.4778	100	-4.05231	D02	non-isogenic	set1	MGH5b
50.8521	6.41148	2.46135	40.2751	99	-37.8137	D03	non-isogenic	set1	19f
90.7624	1.16217	1.41453	6.66091	99	-5.24638	D04	non-isogenic	set1	FA0000011
99.5132	0	0.394333	0.0924979	99	0.301835	D05	non-isogenic	set1	FA0000012
53.2792	11.4707	4.82826	30.4219	100	-25.5936	E01	non-isogenic	set1	11a
89.9806	4.98198	3.59618	1.44124	100	2.15493	E02	non-isogenic	set1	MGH5b
40.2923	10.9813	34.5431	14.1833	100	20.3598	E04	non-isogenic	set1	FA0000011
64.3306	5.28943	2.60446	27.7755	100	-25.1711	E05	non-isogenic	set1	FA0000012
51.0749	12.896	12.9673	23.0619	100	-10.0946	A05	non-isogenic	set2	FA0000012
73.2564	5.00991	16.6516	5.082	100	11.5697	A07	non-isogenic	set3	11a
62.2147	8.91069	19.3432	9.53144	99	9.81177	A09	non-isogenic	set3	19f
50	18.1601	9.91456	21.9253	100	-12.0107	A10	non-isogenic	set3	FA0000011
88.9664	0.244303	0.248745	10.5406	100	-10.2918	A11	non-isogenic	set3	FA0000012
91.1489	1.32645	2.1995	5.3251	100	-3.1256	B05	non-isogenic	set2	FA0000012
81.5519	4.69513	7.85291	5.90007	99	1.95284	B07	non-isogenic	set3	11a
86.1598	1.53514	4.70137	7.60374	100	-2.90237	B09	non-isogenic	set3	19f
78.5247	7.41501	7.22258	6.83772	100	0.384862	B10	non-isogenic	set3	FA0000011
91.3282	0.157775	0.227897	8.2861	99	-8.0582	B11	non-isogenic	set3	FA0000012
84.5228	0.151073	0.156283	15.1698	99	-15.0135	C05	non-isogenic	set2	FA0000012
57.2665	11.544	7.05009	24.1394	99	-17.0893	C07	non-isogenic	set3	11a
77.5329	6.99401	5.91617	9.55689	99	-3.64072	C09	non-isogenic	set3	19f
82.8091	3.43943	8.92377	4.82772	100	4.09605	C11	non-isogenic	set3	FA0000012
51.6421	20.6823	14.5668	13.1087	100	1.4581	D05	non-isogenic	set2	FA0000012
48.2776	14.7851	13.796	23.1412	100	-9.34516	D07	non-isogenic	set3	11a
72.713	6.54261	18.668	2.0764	99	16.5916	D09	non-isogenic	set3	19f
70.3848	0.532183	0.309241	28.7738	100	-28.4646	D11	non-isogenic	set3	FA0000012
90.0353	0.745976	1.55477	7.66392	100	-6.10915	E05	non-isogenic	set2	FA0000012
91.6697	2.08715	4.72354	1.51959	99	3.20395	E07	non-isogenic	set3	11a
82.5758	3.54978	5.62771	8.24675	100	-2.61905	E09	non-isogenic	set3	19f
84.5271	4.52957	4.7417	6.20165	99	-1.45995	E10	non-isogenic	set3	FA0000011
71.4575	1.10357	0.966436	26.4725	100	-25.5061	E11	non-isogenic	set3	FA0000012
93.7244	0.452571	1.65339	4.16968	99	-2.51629	F05	non-isogenic	set2	FA0000012
83.2208	2.76488	7.34487	6.66948	100	0.67539	F07	non-isogenic	set3	11a
79.2424	5.51073	4.92274	10.3241	99	-5.40134	F10	non-isogenic	set3	FA0000011
94.6868	0.222046	2.35527	2.73592	99	-0.38065	F11	non-isogenic	set3	FA0000012
62.8969	8.34047	15.1499	13.6127	99	1.53722	A01	non-isogenic	set1	11a
53.207	9.53821	12.1843	25.0705	100	-12.8862	A02	non-isogenic	set1	MGH5b
66.635	4.30984	2.66101	26.3942	100	-23.7332	A03	non-isogenic	set1	19f
76.425	2.09703	10.8091	10.6689	100	0.140181	A04	non-isogenic	set1	FA0000011
83.3298	7.67863	3.62192	5.36969	100	-1.74777	A05	non-isogenic	set1	FA0000012
52.1064	10.0552	9.80481	28.0336	100	-18.2288	B01	non-isogenic	set1	11a
65.1417	5.25926	7.83072	21.7683	100	-13.9376	B02	non-isogenic	set1	MGH5b
87.6169	2.8904	3.53776	5.95495	100	-2.41719	B03	non-isogenic	set1	19f
91.5946	0.258628	4.67685	3.46992	100	1.20693	B04	non-isogenic	set1	FA0000011
47.2783	7.37831	7.04319	38.3002	100	-31.257	B05	non-isogenic	set1	FA0000012
65.9484	5.49408	6.12536	22.4321	99	-16.3068	C01	non-isogenic	set1	11a
63.1647	4.35767	4.41161	28.066	100	-23.6544	C02	non-isogenic	set1	MGH5b
85.0096	1.48448	4.90039	8.60552	99	-3.70513	C03	non-isogenic	set1	19f
98.1806	0.120016	1.29618	0.403255	100	0.892921	C04	non-isogenic	set1	FA0000011
77.0458	1.79882	5.57328	15.5821	99	-10.0088	C05	non-isogenic	set1	FA0000012
52.7141	6.27865	2.00453	39.0027	100	-36.9982	D01	non-isogenic	set1	11a
67.1937	6.50367	7.49965	18.803	99	-11.3033	D02	non-isogenic	set1	MGH5b
90.4326	0.771114	1.83681	6.95952	99	-5.12271	D03	non-isogenic	set1	19f
63.8443	7.20657	13.3937	15.5555	99	-2.16174	D04	non-isogenic	set1	FA0000011
66.631	2.2109	5.23725	25.9209	99	-20.6836	D05	non-isogenic	set1	FA0000012
35.6867	20.4478	2.77114	41.0943	100	-38.3232	E01	non-isogenic	set1	11a
45.3136	14.9637	3.42799	36.2947	99	-32.8667	E02	non-isogenic	set1	MGH5b
97.2174	0.0996761	1.66127	1.02168	100	0.639588	E04	non-isogenic	set1	FA0000011
81.9481	2.95216	5.58138	9.51836	99	-3.93697	E05	non-isogenic	set1	FA0000012
80.5415	0.963063	1.48521	17.0102	100	-15.525	A05	non-isogenic	set2	FA0000012
82.3343	4.80019	5.04386	7.82164	99	-2.77778	A07	non-isogenic	set3	11a
83.4511	3.71025	8.65724	4.18139	99	4.47585	A09	non-isogenic	set3	19f
53.7541	17.7033	11.0416	17.5009	100	-6.45933	A10	non-isogenic	set3	FA0000011
70.6211	1.05711	1.15989	27.1619	99	-26.0021	A11	non-isogenic	set3	FA0000012
39.5267	20.2234	19.2946	20.9552	100	-1.66057	B05	non-isogenic	set2	FA0000012
47.1306	10.4796	37.4272	4.96257	100	32.4647	B07	non-isogenic	set3	11a
65.9032	5.88965	23.0283	5.17883	99	17.8495	B09	non-isogenic	set3	19f
81.6021	4.9699	3.19494	10.2331	100	-7.03812	B10	non-isogenic	set3	FA0000011
87.8237	1.20708	0.899449	10.0697	99	-9.17028	B11	non-isogenic	set3	FA0000012
49.5678	6.61604	4.53995	39.2762	99	-34.7362	C05	non-isogenic	set2	FA0000012
76.8466	5.66404	8.42935	9.06004	99	-0.630685	C07	non-isogenic	set3	11a
69.4966	5.63265	13.4966	11.3741	100	2.12245	C09	non-isogenic	set3	19f
30.1783	23.233	42.4628	4.12594	99	38.3369	C11	non-isogenic	set3	FA0000012
97.7417	0	0.127029	2.13126	99	-2.00423	D05	non-isogenic	set2	FA0000012
68.1356	7.79803	14.3412	9.72513	100	4.61607	D07	non-isogenic	set3	11a
80.7623	4.2565	3.82529	11.1559	99	-7.33064	D09	non-isogenic	set3	19f
86.3928	0.0576227	0.0905499	13.459	99	-13.3685	D11	non-isogenic	set3	FA0000012
91.4892	0.185151	0.734432	7.59119	100	-6.85675	E05	non-isogenic	set2	FA0000012
49.8441	10.8813	28.7617	10.5129	99	18.2488	E07	non-isogenic	set3	11a
73.1269	7.67011	5.67211	13.5309	100	-7.85881	E09	non-isogenic	set3	19f
90.3139	0.582	0.886857	8.21728	99	-7.33042	E11	non-isogenic	set3	FA0000012
62.0837	5.37463	9.6474	22.8942	99	-13.2468	F05	non-isogenic	set2	FA0000012
53.0941	9.13956	27.4828	10.2836	100	17.1992	F07	non-isogenic	set3	11a
63.3523	8.80682	2.85762	24.9833	100	-22.1257	F10	non-isogenic	set3	FA0000011
95.2791	0.0978091	0.384716	4.23839	100	-3.85368	F11	non-isogenic	set3	FA0000012
51.7963	9.11298	6.87242	32.2183	100	-25.3459	A01	non-isogenic	set1	11a
70.9743	5.55491	12.4713	10.9995	100	1.47183	A02	non-isogenic	set1	MGH5b
76.6894	4.25647	10.2393	8.81489	100	1.42438	A03	non-isogenic	set1	19f
22.4053	12.4123	29.0058	36.1766	100	-7.17085	A04	non-isogenic	set1	FA0000011
87.0466	5.99238	2.61306	4.34792	100	-1.73486	A05	non-isogenic	set1	FA0000012
51.3584	6.39315	4.09404	38.1544	99	-34.0603	B01	non-isogenic	set1	11a
97.6024	0.119484	1.76438	0.51378	99	1.2506	B02	non-isogenic	set1	MGH5b
73.1581	2.02758	13.4691	11.3452	100	2.12383	B03	non-isogenic	set1	19f
73.7569	0.540684	21.9922	3.71015	99	18.2821	B04	non-isogenic	set1	FA0000011
91.6749	0.0675011	7.50387	0.753762	100	6.75011	B05	non-isogenic	set1	FA0000012
68.9615	4.1278	7.44965	19.4611	99	-12.0114	C01	non-isogenic	set1	11a
66.8452	5.73116	7.97403	19.4496	99	-11.4756	C02	non-isogenic	set1	MGH5b
44.111	5.55882	3.85801	46.4722	99	-42.6142	C03	non-isogenic	set1	19f
88.9101	1.33567	0.228973	9.52526	99	-9.29629	C04	non-isogenic	set1	FA0000011
90.4055	0.0563199	9.36117	0.177005	100	9.18417	C05	non-isogenic	set1	FA0000012
59.988	7.70736	9.56188	22.7428	100	-13.1809	D01	non-isogenic	set1	11a
30.7759	9.96971	4.91564	54.3387	100	-49.4231	D02	non-isogenic	set1	MGH5b
78.8742	2.56064	3.27268	15.2924	100	-12.0198	D03	non-isogenic	set1	19f
75.7637	6.28065	1.46219	16.4935	100	-15.0313	D04	non-isogenic	set1	FA0000011
79.2449	1.86092	7.92503	10.9692	99	-3.04416	D05	non-isogenic	set1	FA0000012
85.3173	1.9402	0.633009	12.1095	100	-11.4765	E01	non-isogenic	set1	11a
40.6813	12.3094	3.1049	43.9045	99	-40.7996	E02	non-isogenic	set1	MGH5b
52.9142	9.43338	0.887254	36.7651	99	-35.8779	E04	non-isogenic	set1	FA0000011
76.3678	2.04633	6.94614	14.6398	100	-7.69362	E05	non-isogenic	set1	FA0000012
95.2872	0.105695	0.192738	4.41432	100	-4.22159	A05	non-isogenic	set2	FA0000012
45.3265	9.07056	41.6798	3.92312	100	37.7567	A07	non-isogenic	set3	11a
69.6865	8.90556	15.7723	5.6357	100	10.1366	A09	non-isogenic	set3	19f
67.3457	3.04104	6.51019	23.103	100	-16.5929	A11	non-isogenic	set3	FA0000012
75.4032	1.09737	1.05493	22.4445	99	-21.3896	B05	non-isogenic	set2	FA0000012
82.0388	1.74757	8.86731	7.34628	99	1.52104	B07	non-isogenic	set3	11a
57.6983	8.7234	27.6596	5.91876	100	21.7408	B09	non-isogenic	set3	19f
75.1372	8.00214	8.41697	8.44373	99	-0.026763	B10	non-isogenic	set3	FA0000011
67.0158	6.71255	10.8019	15.4698	100	-4.66786	B11	non-isogenic	set3	FA0000012
54.4687	13.3103	14.055	18.1659	100	-4.11091	C05	non-isogenic	set2	FA0000012
84.3504	2.73587	7.50957	5.40419	100	2.10538	C07	non-isogenic	set3	11a
77.8325	5.17241	7.68473	9.31034	100	-1.62562	C09	non-isogenic	set3	19f
93.759	0.0919487	0.229872	5.9192	100	-5.68933	C11	non-isogenic	set3	FA0000012
33.7645	23.7619	22.8812	19.5925	100	3.28875	D05	non-isogenic	set2	FA0000012
62.6146	8.30583	16.2816	12.7979	99	3.48368	D07	non-isogenic	set3	11a
87.3177	3.08907	4.8567	4.73657	99	0.12013	D09	non-isogenic	set3	19f
54.9663	8.5767	10.0369	26.4201	99	-16.3832	D11	non-isogenic	set3	FA0000012
82.0657	1.16376	2.22361	14.547	100	-12.3234	E05	non-isogenic	set2	FA0000012
27.7831	15.7576	36.0766	20.3828	100	15.6938	E07	non-isogenic	set3	11a
70.3016	6.52552	20.1856	2.98724	100	17.1984	E09	non-isogenic	set3	19f
90.4355	1.55521	3.12597	4.88336	100	-1.75739	E10	non-isogenic	set3	FA0000011
84.8131	1.27503	0.680908	13.231	99	-12.5501	E11	non-isogenic	set3	FA0000012
91.5735	0.127771	0.146937	8.15179	100	-8.00486	F05	non-isogenic	set2	FA0000012
74.5806	4.52115	12.0259	8.87235	99	3.1535	F07	non-isogenic	set3	11a
68.645	8.33333	15.8401	7.18157	99	8.65854	F10	non-isogenic	set3	FA0000011
84.1114	0.553488	1.78555	13.5495	100	-11.764	F11	non-isogenic	set3	FA0000012
19.2737	23.9587	12.089	44.6786	100	-32.5896	A01	non-isogenic	set1	11a
65.7254	5.86824	10.6584	17.7479	99	-7.08949	A02	non-isogenic	set1	MGH5b
80.9667	2.07473	1.83285	15.1257	100	-13.2929	A03	non-isogenic	set1	19f
80.6189	6.92466	3.76701	8.68946	99	-4.92244	A04	non-isogenic	set1	FA0000011
99.4145	0.082943	0.492779	0.009758	100	0.483021	A05	non-isogenic	set1	FA0000012
95.9086	0.428241	2.64468	1.01852	99	1.62616	B01	non-isogenic	set1	11a
73.9066	3.50007	9.38	13.2133	99	-3.83334	B02	non-isogenic	set1	MGH5b
79.5602	4.07811	3.22483	13.1369	99	-9.91206	B03	non-isogenic	set1	19f
32.6626	18.9253	23.7715	24.6407	100	-0.86921	B04	non-isogenic	set1	FA0000011
85.113	0.446206	6.74301	7.69783	100	-0.954818	B05	non-isogenic	set1	FA0000012
82.9206	1.71639	4.58857	10.7745	100	-6.18592	C01	non-isogenic	set1	11a
77.8394	0.722104	2.6752	18.7633	100	-16.0881	C02	non-isogenic	set1	MGH5b
61.2803	2.05599	1.41298	35.2508	99	-33.8378	C03	non-isogenic	set1	19f
50.2183	7.55096	16.7939	25.4369	99	-8.643	C04	non-isogenic	set1	FA0000011
40.8339	6.57228	4.2499	48.3439	100	-44.094	C05	non-isogenic	set1	FA0000012
78.7324	1.00442	10.7244	9.53879	100	1.18559	D01	non-isogenic	set1	11a
74.9392	5.84419	5.40851	13.8081	100	-8.39957	D02	non-isogenic	set1	MGH5b
89.3051	0.88439	2.66961	7.1409	99	-4.47128	D03	non-isogenic	set1	19f
31.4136	20.4186	23.1631	25.0047	100	-1.84151	D04	non-isogenic	set1	FA0000011
78.0448	2.76963	11.4752	7.71036	100	3.76482	D05	non-isogenic	set1	FA0000012
95.5203	0.608776	0.384792	3.4861	100	-3.10131	E01	non-isogenic	set1	11a
56.408	5.49155	6.20613	31.8943	100	-25.6882	E02	non-isogenic	set1	MGH5b
96.4475	0.350506	1.27789	1.92413	99	-0.646245	E04	non-isogenic	set1	FA0000011
80.7336	1.78151	7.15858	10.3263	100	-3.16769	E05	non-isogenic	set1	FA0000012
81.8235	1.29544	1.85127	15.0298	100	-13.1785	A05	non-isogenic	set2	FA0000012
66.6239	5.33867	19.4669	8.57057	100	10.8963	A07	non-isogenic	set3	11a
64.4302	5.82111	19.3605	10.3882	100	8.97228	A11	non-isogenic	set3	FA0000012
[truncated: 1,686 more rows]

## Sheet: Figure 1D
TBXT+ SOX2+ area, based on data from figure 1 C
PID	WELL	Double positive cells	SD	ROW	COLUMN	GEN	ISO	SET
1	A01	52.3028	18.5518	A	1	11a	FALSE	1
1	A02	60.1396	18.7229	A	2	MGH5b	FALSE	1
1	A03	66.0541	16.4505	A	3	19f	FALSE	1
1	A04	65.7876	21.5937	A	4	FA0000011	FALSE	1
1	A05	80.872	11.3049	A	5	FA0000012	FALSE	1
1	B01	53.892	16.7032	B	1	11a	FALSE	1
1	B02	57.9576	19.2153	B	2	MGH5b	FALSE	1
1	B03	71.0683	15.6192	B	3	19f	FALSE	1
1	B04	67.4904	21.5843	B	4	FA0000011	FALSE	1
1	B05	74.6261	13.0765	B	5	FA0000012	FALSE	1
1	C01	54.0367	19.1738	C	1	11a	FALSE	1
1	C02	57.8487	18.9606	C	2	MGH5b	FALSE	1
1	C03	71.4159	16.0984	C	3	19f	FALSE	1
1	C04	64.1252	20.6515	C	4	FA0000011	FALSE	1
1	C05	75.2467	15.2933	C	5	FA0000012	FALSE	1
1	D01	55.6205	19.9744	D	1	11a	FALSE	1
1	D02	55.6181	18.806	D	2	MGH5b	FALSE	1
1	D03	75.9686	17.1589	D	3	19f	FALSE	1
1	D04	72.5119	21.6069	D	4	FA0000011	FALSE	1
1	D05	73.0804	15.1268	D	5	FA0000012	FALSE	1
1	E01	55.3346	16.4474	E	1	11a	FALSE	1
1	E02	61.1059	21.1469	E	2	MGH5b	FALSE	1
1	E03	73.2457	15.7881	E	3	19f	FALSE	1
1	E04	55.1356	19.5515	E	4	FA0000011	FALSE	1
1	E05	74.1338	12.5539	E	5	FA0000012	FALSE	1
5	A01	58.2013	10.3586	A	1	11a	FALSE	2
5	A02	60.7902	19.9253	A	2	MGH5b	FALSE	2
5	A03	73.4631	15.7772	A	3	19f	FALSE	2
5	A04	65.0145	14.3385	A	4	FA0000011	FALSE	2
5	A05	73.7856	15.4716	A	5	FA0000012	FALSE	2
5	A07	64.8011	17.3194	A	7	11a	FALSE	3
5	A08	59.0131	20.9998	A	8	MGH5b	FALSE	3
5	A09	70.2095	11.7014	A	9	19f	FALSE	3
5	A10	65.7472	13.3705	A	10	FA0000011	FALSE	3
5	A11	74.708	14.4932	A	11	FA0000012	FALSE	3
5	B01	63.4218	14.6605	B	1	11a	FALSE	2
5	B02	60.6082	14.0025	B	2	MGH5b	FALSE	2
5	B03	71.6456	17.8166	B	3	19f	FALSE	2
5	B04	67.3094	17.8727	B	4	FA0000011	FALSE	2
5	B05	73.3236	17.1695	B	5	FA0000012	FALSE	2
5	B07	73.353	12.9029	B	7	11a	FALSE	3
5	B08	65.1816	19.189	B	8	MGH5b	FALSE	3
5	B09	64.2107	15.8643	B	9	19f	FALSE	3
5	B10	68.2196	16.1144	B	10	FA0000011	FALSE	3
5	B11	73.9134	16.0897	B	11	FA0000012	FALSE	3
5	C01	67.8875	14.6045	C	1	11a	FALSE	2
5	C02	56.8307	16.5593	C	2	MGH5b	FALSE	2
5	C03	66.5707	18.7743	C	3	19f	FALSE	2
5	C04	63.0345	25.2446	C	4	FA0000011	FALSE	2
5	C05	71.9716	17.5408	C	5	FA0000012	FALSE	2
5	C07	72.7401	11.2004	C	7	11a	FALSE	3
5	C08	66.4979	17.6718	C	8	MGH5b	FALSE	3
5	C09	68.3564	14.5684	C	9	19f	FALSE	3
5	C10	70.3464	14.5976	C	10	FA0000011	FALSE	3
5	C11	76.7768	17.5087	C	11	FA0000012	FALSE	3
5	D01	66.8387	18.0607	D	1	11a	FALSE	2
5	D02	65.322	14.2126	D	2	MGH5b	FALSE	2
5	D03	58.2326	19.2291	D	3	19f	FALSE	2
5	D04	67.9266	13.6923	D	4	FA0000011	FALSE	2
5	D05	74.3034	18.9061	D	5	FA0000012	FALSE	2
5	D07	67.09	18.8781	D	7	11a	FALSE	3
5	D08	65.1936	12.3959	D	8	MGH5b	FALSE	3
5	D09	73.0599	12.533	D	9	19f	FALSE	3
5	D10	75.4738	10.8504	D	10	FA0000011	FALSE	3
5	D11	73.8748	16.6966	D	11	FA0000012	FALSE	3
5	E01	66.656	15.59	E	1	11a	FALSE	2
5	E02	60.9551	11.1215	E	2	MGH5b	FALSE	2
5	E03	53.4694	17.4525	E	3	19f	FALSE	2
5	E04	62.1247	18.78	E	4	FA0000011	FALSE	2
5	E05	71.5124	16.6138	E	5	FA0000012	FALSE	2
5	E07	71.5552	12.4129	E	7	11a	FALSE	3
5	E08	72.0685	5.61651	E	8	MGH5b	FALSE	3
5	E09	69.4144	15.963	E	9	19f	FALSE	3
5	E10	65.6552	15.1123	E	10	FA0000011	FALSE	3
5	E11	73.3746	20.354	E	11	FA0000012	FALSE	3
5	F01	60.3537	18.9821	F	1	11a	FALSE	2
5	F02	63.8811	17.0274	F	2	MGH5b	FALSE	2
5	F03	57.7455	14.4628	F	3	19f	FALSE	2
5	F04	67.8666	15.1158	F	4	FA0000011	FALSE	2
5	F05	70.3171	20.8404	F	5	FA0000012	FALSE	2
5	F07	71.7191	14.5535	F	7	11a	FALSE	3
5	F08	73.3142	15.7234	F	8	MGH5b	FALSE	3
5	F09	68.9053	17.0641	F	9	19f	FALSE	3
5	F10	65.9321	16.3117	F	10	FA0000011	FALSE	3
5	F11	76.4791	16.8683	F	11	FA0000012	FALSE	3

## Sheet: Figure 3 C, D, E
FACS data - this data was acquired through FACS (NCAM+ cells were sorted, quantification acquired directly from FACS sorter), and then subsequent TUJ1+ and neuronal sub-population analysis was done through counts of immunocytochemistry images
Fig. 3C
NCAM + cells
Line
11a	11.2
FA0000011	20.6
MGH5b	43.9
19f	17.8
Fig. 3D - the means and SEM reported were based of the quantification of each line
TUJ1 + NCAM+ cells
Line
11a	39.4
FA0000011	38.4
MGH5b	33.8
19f	38.5
Fig. 3E - the means and SEM reported were based of the quantification of each line
Neuronal subpopulation counts
Line	ISL 1/2	Brn3a	ChAT
11a	89	29	54
FA0000011	79	40	45
MGH5b	91	20	62
19f	67	33	56

## Sheet: Figure 3J 
Experimental details: Cells in individual dishes were patched, and tested for currents in the presence or absence of TTX. Cells were either classified as Unk (unknown) when no TTX was present, TTX-R positive if currents were detected in the presence of TTX, or TTX-R negative if no currents were detected in the presence of TTX.
Date	Dish	Cell	Cm (pF)	Rs (MOhm)	TTX	TTX-R	Na_Peak	K_Peak	Na_Density	K_Density
2021-08-15	2	1	15.56	14.3	Y	No	-4.6	449.8	0.3	28.91
2021-08-14	2	5	21.22	11.7	Y	No	-5.59	733.05	0.26	34.55
2021-08-14	2	2	31.68	15.9	Y	No	-7.08	518.3	0.22	16.36
2021-08-15	1	7	9.19	11.3	Y	No	-10.8	403.3	1.18	43.88
2021-08-14	2	4	15.43	13	Y	Yes	-28.94	425.2	1.88	27.56
2021-08-14	2	3	27.38	25.5	Y	Yes	-36.34	271.7	1.33	9.92
2021-08-14	2	1	22.48	21.4	Y	Yes	-48.47	519.6	2.16	23.11
2021-08-15	1	4	13.4	15.5	Y	Yes	-76.1	469.96	5.68	35.07
2021-08-15	1	6	8.4	25.4	Y	Yes	-94.77	242.2	11.28	28.83
2021-08-15	2	2	33.6	36.5	Y	Yes	-115.77	513.13	3.45	15.27
2021-08-15	1	5	11.98	13.3	Y	Yes	-125.5	748.9	10.48	62.51
2021-08-14	2	7	19.88	15.2	Y	Yes	-162.6	644.5	8.18	32.42
2021-08-15	2	3	15.9	21.2	Y	Yes	-164.04	441.14	10.32	27.74
2021-08-15	2	4	13.2	23.1	Y	Yes	-188.37	701.84	14.27	53.17
2021-08-14	1	1	7.5	38.6	N	Unk	-331.83	302.87	44.24	40.38
2021-08-14	1	2	15.82	10.1	N	Unk	-753.3	936.2	47.62	59.18
2021-08-14	1	3	10.47	21.2	N	Unk	-1210	281.15	115.57	26.85
2021-08-15	1	3	13.89	11	N	Unk	-1300	356.4	93.59	25.66
2021-08-15	1	2	6.71	18.2	N	Unk	-1600	124.46	238.45	18.55
2021-08-14	1	4	17.59	9.2	N	Unk	-2730	273.5	155.2	15.55
2021-08-15	1	1	23.13	12.4	N	Unk	-3300	1009.5	142.67	43.64

## Sheet: Figure 3M
Quantification of GFAP positive cells in non-isogenic lines. Also served as the basis for variability analisis.
id	gen	iso	set	gfap	sites
3131_B01	11a	Non-isogenic	1	1351	64
3131_B02	MGH5b	Non-isogenic	1	9934	64
3131_B03	19f	Non-isogenic	1	11115	64
3131_B04	FA0000011	Non-isogenic	1	4145	64
3131_B05	FA0000012	Non-isogenic	1	940	64
3131_C01	11a	Non-isogenic	1	2742	64
3131_C02	MGH5b	Non-isogenic	1	2770	64
3131_C03	19f	Non-isogenic	1	4105	64
3131_C04	FA0000011	Non-isogenic	1	8925	64
3131_C05	FA0000012	Non-isogenic	1	2232	64
3131_D01	11a	Non-isogenic	1	1191	64
3131_D02	MGH5b	Non-isogenic	1	3348	64
3131_D03	19f	Non-isogenic	1	1302	64
3131_D04	FA0000011	Non-isogenic	1	2784	64
3131_D05	FA0000012	Non-isogenic	1	12888	64
3141_A02	MGH5b	Non-isogenic	2	12733	64
3141_A03	19f	Non-isogenic	2	7608	64
3141_B04	FA0000011	Non-isogenic	2	12939	64
3141_B05	FA0000012	Non-isogenic	2	11499	64
3141_C04	FA0000011	Non-isogenic	2	6622	64
3143_A01	11a	Non-isogenic	2	7442	64
3143_A03	19f	Non-isogenic	2	6751	64
3143_B02	MGH5b	Non-isogenic	2	15856	64
3143_B03	19f	Non-isogenic	2	758	64
3143_C03	19f	Non-isogenic	2	4	64
3145_A04	FA0000011	Non-isogenic	2	13	64
3145_A05	FA0000012	Non-isogenic	2	69	64
3145_C05	FA0000012	Non-isogenic	2	6783	64
3145_D03	19f	Non-isogenic	2	2070	64
3145_D04	FA0000011	Non-isogenic	2	4825	64
3145_D05	FA0000012	Non-isogenic	2	13	64
3150_A02	11a	Non-isogenic	2	18416	64
3150_B02	11a	Non-isogenic	2	20663	64
3155_B02	11a	Non-isogenic	2	18347	64

## Sheet: Figure 4 C
Quantification of IBA1 positive cells in non-isogenic lines. Also served as the basis for variability analisis.
id	gen	iso	set	iba	sites
3116_A02	MGH5b	Non-isogenic	1	82	64
3116_A03	19f	Non-isogenic	1	71	64
3116_A04	FA0000011	Non-isogenic	1	62	64
3116_A05	FA0000012	Non-isogenic	1	122	64
3116_B01	11a	Non-isogenic	1	134	64
3116_B02	MGH5b	Non-isogenic	1	78	64
3116_B03	19f	Non-isogenic	1	61	64
3116_B04	FA0000011	Non-isogenic	1	177	64
3116_B05	FA0000012	Non-isogenic	1	25	64
3116_C01	11a	Non-isogenic	1	1186	64
3116_C03	19f	Non-isogenic	1	81	64
3116_C04	FA0000011	Non-isogenic	1	115	64
3116_C05	FA0000012	Non-isogenic	1	144	64
3116_D01	11a	Non-isogenic	1	291	64
3116_D02	MGH5b	Non-isogenic	1	147	64
3116_D03	19f	Non-isogenic	1	92	64
3116_D05	FA0000012	Non-isogenic	1	103	64
3127_A01	11a	Non-isogenic	2	126	64
3127_A02	MGH5b	Non-isogenic	2	150	64
3127_A03	19f	Non-isogenic	2	245	64
3127_A04	FA0000011	Non-isogenic	2	490	64
3127_A05	FA0000012	Non-isogenic	2	474	64
3127_B01	11a	Non-isogenic	2	176	64
3127_B02	MGH5b	Non-isogenic	2	154	64
3127_B03	19f	Non-isogenic	2	283	64
3127_B04	FA0000011	Non-isogenic	2	384	64
3127_B05	FA0000012	Non-isogenic	2	4304	64
3127_C01	11a	Non-isogenic	2	10031	64
3127_C02	MGH5b	Non-isogenic	2	174	64
3127_C03	19f	Non-isogenic	2	303	64
3127_C04	FA0000011	Non-isogenic	2	31	64
3127_C05	FA0000012	Non-isogenic	2	651	64
3127_D01	11a	Non-isogenic	2	43	64
3127_D02	MGH5b	Non-isogenic	2	88	64
3127_D03	19f	Non-isogenic	2	151	64
3127_D04	FA0000011	Non-isogenic	2	770	64
3127_D05	FA0000012	Non-isogenic	2	308	64

## Sheet: Figure 4I
Quantification of SAA positive cells in non-isogenic lines. Also served as the basis for variability analisis.
id	gen	iso	set	asaa	objects	sites
3131_B01	11a	Non-isogenic	1	1.17685e+07	4583	64
3131_B02	MGH5b	Non-isogenic	1	7.56779e+07	3663	64
3131_B03	19f	Non-isogenic	1	7.97207e+07	4125	64
3131_B04	FA0000011	Non-isogenic	1	2.50395e+07	6408	64
3131_B05	FA0000012	Non-isogenic	1	4.61491e+07	5797	64
3131_C01	11a	Non-isogenic	1	1.31128e+07	5029	64
3131_C02	MGH5b	Non-isogenic	1	5.25471e+07	6061	64
3131_C03	19f	Non-isogenic	1	5.62156e+07	6043	64
3131_C04	FA0000011	Non-isogenic	1	7.66769e+07	2098	64
3131_C05	FA0000012	Non-isogenic	1	1.27462e+07	7239	64
3131_D01	11a	Non-isogenic	1	4.19734e+07	8027	64
3131_D02	MGH5b	Non-isogenic	1	3.37523e+07	7598	64
3131_D03	19f	Non-isogenic	1	2.02056e+07	7294	64
3131_D04	FA0000011	Non-isogenic	1	1.8975e+07	4691	64
3131_D05	FA0000012	Non-isogenic	1	6.1454e+07	6965	64
3141_A02	MGH5b	Non-isogenic	2	7.74262e+07	1918	64
3141_A03	19f	Non-isogenic	2	8.1794e+07	2610	64
3141_B04	FA0000011	Non-isogenic	2	9.8049e+07	1074	64
3141_B05	FA0000012	Non-isogenic	2	5.50852e+07	7120	64
3141_C04	FA0000011	Non-isogenic	2	4.93276e+07	2324	64
3143_A01	11a	Non-isogenic	2	1.10129e+08	725	64
3143_A03	19f	Non-isogenic	2	8.30182e+07	3708	64
3143_B02	MGH5b	Non-isogenic	2	9.09421e+07	1828	64
3143_B03	19f	Non-isogenic	2	5.69848e+07	5223	64
3143_C03	19f	Non-isogenic	2	62654.4	66	64
3145_A04	FA0000011	Non-isogenic	2	7.15555e+06	1592	64
3145_A05	FA0000012	Non-isogenic	2	8.41956e+06	7226	64
3145_C05	FA0000012	Non-isogenic	2	5.68313e+07	6303	64
3145_D03	19f	Non-isogenic	2	6.25335e+07	5674	64
3145_D04	FA0000011	Non-isogenic	2	6.88617e+07	3236	64
3145_D05	FA0000012	Non-isogenic	2	131024	117	59
3150_A02	11a	Non-isogenic	2	1.01067e+08	2296	64
3150_B02	11a	Non-isogenic	2	1.0853e+08	1369	64
3155_B02	11a	Non-isogenic	2	1.01242e+08	1232	64

## Sheet: Figure 5D
Timing of optogenetic stimulation (before, during, or after blue light exposure).	Velocity (µm/s)
Before	3.4543
Before	2.87832
Before	4.42905
Before	4.76727
Before	6.39392
Before	3.88193
Before	3.99687
Before	3.53588
Before	5.23387
Before	0.0693806
Before	3.2839
Before	2.27333
Before	7.73045
Before	5.88118
Before	7.31402
Before	4.38749
Before	0.217049
Before	1.51647
Before	3.29394
Before	3.28698
Before	0.882959
Before	1.61705
Before	3.04696
Before	0.304562
Before	2.76857
Before	2.96143
Before	3.73307
Before	4.38244
Before	5.52985
Before	4.15649
Before	3.67436
Before	3.47592
Before	4.60241
Before	3.64263
Before	2.8141
Before	5.3065
Before	0.613434
Before	4.64503
Before	4.95798
Before	3.30059
Before	3.59446
Before	3.41076
Before	3.45222
Before	6.61601
Before	4.0981
Before	5.13833
Before	3.25557
Before	3.84231
Before	5.83038
Before	5.12992
Before	5.48616
Before	4.17376
Before	2.8361
Before	0.729758
Before	3.84534
Before	0.14753
Before	4.74194
Before	2.95615
Before	4.74687
Before	4.06138
Before	0.321495
Before	5.33926
Before	2.90087
Before	3.84359
Before	2.97579
Before	3.73682
Before	3.8819
Before	5.25449
Before	4.32475
Before	3.36419
Before	5.86546
Before	3.44289
Before	7.70309
Before	0.056216
Before	4.33168
Before	8.07597
Before	3.65122
Before	4.33012
Before	3.62983
Before	4.97171
Before	3.80007
Before	4.71646
Before	3.52749
Before	4.334
Before	0.847206
Before	3.06515
Before	4.0178
Before	3.28177
Before	4.75385
Before	4.10375
Before	3.99804
Before	4.53869
Before	4.79301
Before	2.10984
Before	5.10645
Before	2.73118
Before	4.80955
Before	8.61795
Before	5.2745
Before	3.62135
Before	6.47762
Before	3.50185
Before	3.2703
Before	5.31924
Before	0.286611
Before	4.89557
Before	4.31434
Before	3.95773
Before	1.07209
Before	4.1254
Before	3.90912
Before	3.1618
Before	3.99677
Before	3.60901
Before	6.76106
Before	3.19931
Before	0.00312161
Before	4.23253
Before	4.18705
Before	3.61155
Before	5.46371
Before	4.94965
Before	4.12614
Before	3.83547
Before	0.0703188
Before	0.859212
Before	3.27679
Before	3.39608
Before	0.993835
Before	4.69502
Before	5.93352
Before	3.01795
Before	3.60581
Before	4.32172
Before	4.16355
Before	3.82375
Before	3.16011
Before	5.22918
Before	5.61281
Before	7.93475
Before	0.986835
Before	3.51395
Before	0.839399
Before	7.43469
Before	3.73748
Before	3.88648
Before	5.69707
Before	6.44963
Before	4.02166
Before	4.70298
Before	3.67623
Before	0.146921
Before	0.0226732
Before	3.26013
Before	5.02133
Before	4.01434
Before	2.48497
Before	0.00795301
Before	6.42367
Before	3.31702
Before	1.55411
Before	4.18468
Before	5.85716
Before	4.65178
Before	3.33703
Before	5.18399
Before	5.67321
Before	5.24373
Before	3.9272
Before	6.86793
Before	0.525792
Before	0.488849
Before	0.0164704
Before	0.176565
Before	0.102313
Before	1.07435
Before	0.796247
Before	1.38688
Before	4.31754
Before	0.0215227
Before	0.570607
Before	0.0110253
Before	0.00834028
Before	0.0239394
Before	0.0209237
Before	0.155733
Before	0.00770945
Before	0.522009
Before	0.535712
Before	0.307225
Before	0.261514
Before	0.344663
Before	0.0265391
Before	0.0188973
Before	0.139968
Before	0.378891
Before	0.0159991
Before	0.654524
Before	0.00795312
Before	0.0102098
Before	0.0759125
Before	0.0120929
Before	0.194579
Before	0.417708
Before	0.154933
Before	2.04264
Before	0.0713352
Before	0.254038
Before	0.751669
Before	0.528694
Before	0.0486462
Before	0.0269815
Before	0.492136
Before	0.00465849
Before	0.0413522
Before	0.0192535
Before	0.0219803
Before	0.0548095
Before	0.00432288
Before	1.29246
Before	0.00581064
Before	0.0810961
Before	0.0973509
Before	0.480593
Before	0.00488671
Before	0.0914202
Before	0.0118214
Before	0.245276
Before	0.00986213
Before	0.0141502
Before	0.0226827
Before	0.0134648
Before	0.0392301
Before	1.15266
Before	0.229822
Before	0.277166
Before	2.56823
Before	0.0285752
Before	2.10754
Before	0.0847406
Before	0.406688
Before	0.0145659
Before	0.0153625
Before	0.00891679
Before	0.0261133
Before	0.033179
Before	0.00661888
Before	6.27714
Before	0.202052
Before	0.314518
Before	0.323188
Before	0.0105667
Before	0.00457974
Before	0.0723001
Before	0.040152
Before	3.98694
Before	0.329972
Before	3.04945
Before	0.732263
Before	0.0167048
Before	0.00367607
Before	0.0739909
Before	4.32312
Before	0.226491
Before	3.18359
Before	0.0146812
Before	0.138279
Before	0.223521
Before	0.0125769
Before	0.115053
Before	0.0152491
Before	0.0216452
Before	0.0227201
Before	2.43214
Before	0.0146628
Before	0.0186406
Before	0.368651
Before	5.7126
Before	0.831155
Before	0.0541295
Before	0.0149356
Before	0.437957
Before	1.19424
Before	0.0179888
Before	0.674006
Before	0.0201057
Before	0.114222
Before	0.0304808
Before	0.0300096
Before	0.0527269
Before	0.32158
Before	0.00930856
Before	0.0879788
Before	0.112622
Before	0.00402119
Before	0.0670403
Before	1.23601
Before	0.0232243
Before	0.245412
Before	0.324462
Before	0.245137
Before	0.448795
Before	0.405889
Before	1.00753
Before	0.0106366
Before	0.204293
Before	0.0604157
Before	0.0601802
Before	0.00107819
Before	0.260171
Before	0.0131691
Before	0.0209065
Before	0.174938
Before	0.00519345
Before	0.551041
Before	4.38718
Before	0.00369805
Before	0.0115435
Before	0.0045824
Before	0.318532
Before	0.198545
Before	0.0524856
Before	0.160434
Before	0.00394136
Before	0.0711996
Before	0.0258084
Before	0.00931902
Before	0.0114956
Before	0.177226
Before	0.0719041
Before	0.408559
Before	0.0892944
Before	0.779139
Before	0.038655
Before	0.851849
Before	0.0176905
Before	8.41747
Before	0.05564
Before	0.00723285
Before	0.0575635
Before	2.33821
Before	0.489912
Before	0.0780361
Before	0.02521
Before	0.0289353
Before	0.0112095
Before	0.00683209
Before	0.00315607
Before	0.136405
Before	0.257156
Before	0.0968992
Before	1.39493
Before	0.309912
Before	0.170728
Before	0.924368
Before	0.0518861
Before	0.0492423
Before	0.00768711
Before	0.00436015
Before	0.557751
Before	0.809218
Before	0.0115022
Before	1.03234
Before	0.459496
Before	0.106892
Before	0.121936
Before	0.0363491
Before	0.0286529
Before	0.0663954
Before	0.0706796
Before	0.193007
Before	0.10898
Before	0.00432924
Before	0.470627
Before	0.08307
Before	0.067597
Before	0.0107966
Before	0.0854964
Before	0.0195027
Before	0.027837
Before	0.0372759
Before	0.291578
Before	0.315913
Before	0.0261133
Before	0.433229
Before	0.00987642
Before	0.267561
Before	0.0058017
Before	0.059815
Before	0.209409
Before	0.148632
Before	0.0308407
Before	0.0130086
Before	3.38476
Before	0.0572722
Before	0.0708376
Before	0.00942319
Before	0.862565
Before	2.93364
Before	0.0285867
Before	2.48024
Before	0.0134452
Before	0.772466
Before	0.0844052
Before	0.382379
Before	0.00262953
Before	0.0468941
Before	0.323792
Before	2.13105
Before	0.038045
Before	0.0217604
Before	0.127399
Before	0.110496
Before	0.00384183
Before	0.131476
Before	0.0394365
Before	0.0183632
Before	0.0800684
Before	0.0448278
Before	0.0257934
Before	1.41864
Before	0.254562
Before	0.726119
Before	0.0193391
Before	0.0843381
Before	0.0270355
Before	0.043197
Before	0.000608851
Before	0.0688629
Before	0.00938768
Before	0.510292
Before	0.0446382
Before	0.340111
Before	0.0194436
Before	0.352328
Before	0.0420422
Before	0.0562267
Before	0.353349
Before	0.146988
Before	0.165026
Before	0.155395
Before	0.00723957
Before	2.56013
Before	1.59388
Before	0.13647
Before	0.0389059
Before	0.626083
Before	0.0651576
Before	0.0905166
Before	0.0687409
Before	0.795946
Before	0.109118
Before	0.366473
Before	0.126382
Before	0.01963
Before	0.842603
Before	1.19748
Before	0.163377
Before	0.0224249
Before	0.00798725
Before	0.0307446
Before	0.194891
Before	0.153702
Before	0.0397306
Before	0.00246823
Before	0.487337
Before	0.0190131
Before	2.91617
Before	3.20101
Before	0.185891
Before	0.00435322
Before	0.00407291
Before	0.366835
Before	0.0208616
Before	0.00525426
Before	0.0312131
Before	0.0300553
Before	1.9093
Before	0.0306672
Before	0.246903
Before	0.0769463
Before	0.028447
Before	0.0223363
Before	0.0392113
Before	0.0436162
Before	0.15516
Before	0.00292424
Before	0.0466174
Before	0.0334573
Before	0.00306723
Before	0.0117393
Before	0.0460564
Before	0.0180432
Before	1.22607
Before	0.0472423
Before	0.165479
Before	0.459408
Before	0.0209741
Before	0.12393
Before	3.99957
Before	0.616338
Before	0.0181782
Before	0.00599292
Before	0.0424649
Before	0.0259853
Before	0.456606
Before	0.117504
Before	0.0157353
Before	0.524977
Before	0.0737747
Before	0.0148404
Before	0.198854
Before	0.00714129
Before	0.165479
Before	0.000889882
Before	0.10665
Before	0.0159462
Before	0.16764
Before	0.0355106
Before	0.0446619
Before	0.439389
Before	0.595631
Before	3.10352
Before	2.0045
Before	0.292734
Before	1.59991
Before	0.030546
Before	0.0547345
Before	0.0151659
Before	0.00206647
Before	0.013174
Before	0.0324914
Before	0.0940319
Before	0.785904
Before	2.14489
Before	0.287042
Before	0.126433
Before	0.129235
Before	0.11292
Before	0.415848
Before	0.182168
Before	0.946098
Before	0.00605611
Before	0.117128
Before	0.242724
Before	0.0368159
Before	0.105912
Before	4.18472
Before	0.0123992
Before	0.0211963
Before	0.259663
Before	0.021662
Before	0.174075
Before	0.0149202
Before	0.251076
Before	0.0406559
Before	0.00580076
Before	1.18293
Before	0.031903
Before	0.171382
Before	0.0405765
Before	1.71392
Before	0.0505958
Before	0.0625512
Before	0.171295
Before	0.0862057
Before	0.170305
Before	0.0753994
Before	0.0687814
Before	0.0043947
Before	0.0549252
Before	0.782337
Before	0.0572212
Before	0.0239697
Before	0.0577032
Before	0.435437
Before	0.0797465
Before	0.264286
Before	0.0328075
Before	0.853601
Before	2.6375
Before	0.0121513
Before	0.00779577
Before	0.0739791
Before	0.284194
Before	0.0217731
Before	0.0181948
Before	0.422516
Before	0.0676357
Before	0.0492625
Before	0.290289
Before	0.153943
Before	0.347577
Before	1.09594
Before	0.13509
Before	0.0137067
Before	4.28194
Before	0.0878535
Before	0.0129949
Before	0.813488
Before	0.00487977
Before	0.115732
Before	0.0155856
Before	0.0506315
Before	1.07419
Before	0.950962
Before	0.0206403
Before	0.0541183
Before	0.0436173
Before	0.161893
Before	0.160502
Before	0.725142
Before	0.0241007
Before	0.160845
Before	0.0126866
Before	0.00934783
Before	0.018328
Before	0.617062
Before	0.0934684
Before	0.787337
Before	0.020257
Before	0.129295
Before	0.0984857
Before	0.342928
Before	0.463572
Before	0.159422
Before	0.278024
Before	0.0994734
Before	0.00920084
Before	0.0146499
Before	0.00981226
Before	0.094129
Before	0.358908
Before	0.406163
Before	0.0120959
Before	0.0236881
Before	0.0600741
Before	0.679232
Before	0.0487742
Before	0.0287119
Before	0.00926561
Before	0.355621
Before	4.6524
Before	0.00615471
Before	0.121464
Before	0.0536739
Before	0.0229679
Before	2.49309
Before	0.0374597
Before	0.084027
Before	0.0302212
Before	0.0670406
Before	0.0313213
Before	0.442839
Before	0.0484058
Before	0.0141536
Before	0.256709
Before	0.0105549
Before	0.00454996
Before	0.148341
Before	0.100234
Before	0.128047
Before	0.0211963
Before	1.71321
Before	0.0240177
Before	0.434528
Before	0.029554
Before	0.398167
Before	0.198393
Before	0.15595
Before	0.057831
Before	0.164254
Before	0.298097
Before	1.00937
Before	0.0120104
Before	0.00384645
Before	0.0142979
Before	0.00628579
Before	0.0255209
Before	0.689851
Before	0.129802
Before	0.0338805
Before	0.0337768
Before	1.62004
Before	0.00820742
Before	0.0827516
Before	0.161655
Before	0.0184774
Before	1.25973
Before	0.610684
Before	0.00605611
Before	0.0945359
Before	0.475182
Before	0.0106783
Before	0.631803
Before	0.0820973
Before	0.00870771
Before	0.0279777
Before	0.663117
Before	0.0242948
Before	0.0581497
Before	0.00713421
Before	0.0479286
Before	0.232362
Before	0.00777579
Before	0.505156
Before	0.0555818
Before	0.0546859
Before	0.0122271
Before	0.0581713
Before	0.10243
Before	0.0758193
Before	0.084075
Before	0.0121546
Before	0.0119208
Before	0.0391354
Before	0.602915
Before	0.328376
Before	0.0333721
Before	0.342792
Before	0.198197
Before	0.0253675
Before	0.366481
Before	0.366644
Before	0.0663864
Before	2.15303
Before	0.00605129
Before	0.363074
Before	0.142092
Before	1.13716
Before	0.364557
Before	0.0484704
Before	0.484469
Before	0.117331
Before	0.0448767
Before	0.14242
Before	0.0173165
Before	0.0773343
Before	0.484352
Before	0.00694571
Before	0.131731
Before	0.0347486
Before	0.0287372
Before	0.22066
Before	0.212363
Before	0.139288
Before	0.520862
Before	0.0601193
Before	0.205285
Before	0.0290976
Before	0.0977364
Before	0.0340971
Before	0.0506338
Before	0.519063
Before	0.0635523
Before	0.0179142
Before	0.00374058
Before	0.0140251
Before	0.0704689
Before	0.00812516
Before	0.273662
Before	0.10401
Before	0.0166217
Before	0.0146141
Before	0.0229438
Before	0.323178
Before	0.0468678
Before	0.0312533
Before	0.0188932
Before	0.0125959
Before	0.0642861
Before	0.0268336
Before	0.0312717
Before	0.0157333
Before	0.0062711
Before	0.0136425
Stim	233.874
Stim	1.19497
Stim	238.652
Stim	17.6634
Stim	169.475
Stim	150.286
Stim	10.6427
Stim	0.287611
Stim	10.5388
Stim	8.47947
Stim	10.7471
Stim	21.7037
Stim	33.6612
Stim	95.3114
Stim	8.20335
Stim	159.386
Stim	36.294
Stim	168.345
Stim	5.69296
Stim	64.5612
Stim	156.399
Stim	211.005
Stim	4.08754
Stim	8.96142
Stim	9.92461
Stim	0.538431
Stim	170.042
Stim	175.148
Stim	157.597
Stim	0.344464
Stim	58.8893
Stim	160.551
Stim	168.114
Stim	216.385
Stim	115.965
Stim	0.781989
Stim	203.699
Stim	0.00729157
Stim	250.764
Stim	180.321
Stim	208.44
Stim	0.3273
Stim	19.408
Stim	240.958
Stim	13.3288
Stim	197.646
Stim	0.0538077
Stim	174.414
Stim	182.181
Stim	10.8879
Stim	173.442
Stim	198.393
Stim	56.9269
Stim	46.1195
Stim	200.191
Stim	225.042
Stim	9.56112
Stim	177.224
Stim	6.57959
Stim	207.51
Stim	0.0661986
Stim	210.607
Stim	193.074
Stim	206.466
Stim	173.084
Stim	191.924
Stim	78.1892
Stim	11.1953
Stim	208.035
Stim	176.931
Stim	196.931
Stim	12.7658
Stim	7.18742
Stim	186.205
Stim	205.355
Stim	210.245
Stim	210.605
Stim	184.747
Stim	205.645
Stim	0.114002
Stim	197.156
Stim	181.088
Stim	146.32
Stim	78.7758
Stim	8.78027
Stim	5.44869
Stim	13.7574
Stim	11.3713
Stim	222.75
Stim	207.315
Stim	0.503626
Stim	209.048
Stim	0.222198
Stim	235.808
Stim	7.01094
Stim	188.06
Stim	2.45743
Stim	168.671
Stim	212.728
Stim	117.277
Stim	3.29591
Stim	11.1367
Stim	224.172
Stim	194.684
Stim	196.516
Stim	8.64179
Stim	204.53
Stim	198.605
Stim	237.195
Stim	222.66
Stim	196.777
Stim	226.509
Stim	228.748
Stim	12.5469
Stim	215.214
Stim	240.284
Stim	234.544
Stim	212.315
Stim	12.1272
Stim	223.963
Stim	190.38
Stim	9.52164
Stim	9.9335
Stim	11.413
Stim	225.57
Stim	12.6565
Stim	214.242
Stim	9.62329
Stim	246.035
Stim	8.16361
Stim	9.67329
Stim	219.671
Stim	0.360573
Stim	9.40498
Stim	0.28487
Stim	148.871
Stim	195.905
Stim	231.33
Stim	229.304
Stim	10.6044
Stim	186.914
Stim	9.99217
Stim	225.01
Stim	33.7561
Stim	228.289
Stim	226.156
Stim	231.098
Stim	250.267
Stim	11.4031
Stim	98.5033
Stim	10.2747
Stim	227.05
Stim	220.361
Stim	0.50022
Stim	210.773
Stim	244.463
Stim	243.085
Stim	231.729
Stim	10.859
Stim	12.2846
Stim	225.32
Stim	0.0631327
Stim	204.072
Stim	238.462
Stim	232.8
Stim	9.33681
Stim	9.28285
Stim	151.301
Stim	0.00525927
Stim	28.6047
Stim	0.0830861
Stim	191.345
Stim	0.130476
Stim	210.458
Stim	197.406
Stim	8.52124
Stim	0.780593
Stim	0.825097
Stim	0.105781
Stim	0.416173
Stim	0.0256716
Stim	215.968
Stim	0.0756072
Stim	0.296929
Stim	0.992583
Stim	198.901
Stim	0.305162
Stim	0.0235694
Stim	0.0381876
Stim	0.208431
Stim	1.20041
Stim	8.74878
Stim	0.468873
Stim	1.28107
Stim	0.168259
Stim	1.2774
Stim	0.417027
Stim	0.0166867
Stim	13.2638
Stim	3.53821
Stim	0.248929
Stim	0.0599
Stim	0.0642344
Stim	0.0101462
Stim	154.28
Stim	8.52647
Stim	0.0117263
Stim	0.0529669
Stim	194.723
Stim	0.0171143
Stim	0.295489
Stim	1.62643
Stim	0.0400118
Stim	2.26937
Stim	0.0400242
Stim	10.2675
Stim	0.0145276
Stim	0.0128432
Stim	2.86923
Stim	0.0307271
Stim	0.0870658
Stim	0.0175027
Stim	0.0202728
Stim	3.33101
Stim	0.247101
Stim	0.0369473
Stim	0.0350965
Stim	1.38532
Stim	5.72355
Stim	0.0240842
Stim	0.179111
Stim	0.0097091
Stim	0.0216645
Stim	180.107
Stim	0.0336159
Stim	10.2285
Stim	0.141037
Stim	0.0706488
Stim	0.282903
Stim	0.54836
Stim	3.98017
Stim	0.0662429
Stim	94.4743
Stim	0.294999
Stim	4.66413
Stim	0.330521
Stim	2.68468
Stim	0.218207
Stim	0.587301
Stim	0.181714
Stim	0.035841
Stim	0.346284
Stim	0.0432154
Stim	5.34713
Stim	1.18259
Stim	2.3265
Stim	42.1051
Stim	0.916393
Stim	3.24005
Stim	1.97436
Stim	0.0224805
Stim	3.72297
Stim	0.20641
Stim	0.00547516
Stim	0.102168
Stim	2.11416
Stim	1.5342
Stim	0.0576391
Stim	0.00349602
Stim	0.253931
Stim	0.296323
Stim	43.2871
Stim	0.337828
Stim	0.104511
Stim	2.0312
Stim	2.18938
Stim	0.0239974
Stim	100.765
Stim	0.0715229
Stim	0.00813129
Stim	0.0281805
Stim	0.037356
Stim	0.0218952
Stim	0.155977
Stim	0.0615004
Stim	0.0355901
Stim	97.0623
Stim	2.17233
Stim	77.3289
Stim	0.0373178
Stim	17.3566
Stim	14.502
Stim	120.766
Stim	0.0760028
Stim	0.43246
Stim	0.0712464
Stim	0.205823
Stim	0.081992
Stim	0.202003
Stim	0.176025
Stim	0.167849
Stim	1.73236
Stim	0.00550732
Stim	0.0740283
Stim	0.0556665
Stim	0.400841
Stim	0.0154886
Stim	0.00855745
Stim	0.379965
Stim	0.114159
Stim	0.0326042
Stim	0.361064
Stim	2.93051
Stim	72.9325
Stim	0.449
Stim	0.176469
Stim	0.00855665
Stim	87.339
Stim	0.131671
Stim	0.0963142
Stim	0.0170154
Stim	0.300836
Stim	71.6009
Stim	7.83894
Stim	0.0164812
Stim	0.100554
Stim	0.0417575
Stim	0.0896445
Stim	54.6081
Stim	0.148368
Stim	0.190315
Stim	2.36948
Stim	0.0193412
Stim	0.136914
Stim	0.187314
Stim	0.204672
Stim	78.174
Stim	0.239138
Stim	69.4273
Stim	4.19244
Stim	0.480438
Stim	57.3099
Stim	48.6739
Stim	47.7663
Stim	1.2984
Stim	0.270954
Stim	0.185811
Stim	1.5704
Stim	46.5902
Stim	50.0912
Stim	0.123245
Stim	49.6912
Stim	45.314
Stim	50.1744
Stim	18.8723
Stim	64.0386
Stim	30.9339
Stim	2.99471
Stim	60.7033
Stim	8.62957
Stim	0.24594
Stim	0.264887
Stim	60.4488
Stim	52.0466
Stim	1.34961
Stim	0.127772
Stim	53.3947
Stim	55.4268
Stim	52.4969
Stim	45.7596
Stim	12.2789
Stim	53.0395
Stim	54.5552
Stim	0.0615583
Stim	0.0443148
Stim	38.9209
Stim	41.8957
Stim	56.2088
Stim	61.2568
Stim	44.4664
Stim	63.6706
Stim	57.7771
Stim	58.6555
Stim	52.7273
Stim	60.3133
Stim	53.8651
Stim	52.1134
Stim	4.46525
Stim	55.5523
Stim	9.92022
Stim	55.0727
Stim	45.4253
Stim	58.7712
Stim	0.27741
Stim	0.132399
Stim	1.73635
Stim	0.18867
Stim	54.7664
Stim	68.2949
Stim	0.278386
Stim	0.0435456
Stim	5.33987
Stim	0.0634814
Stim	0.0464923
Stim	61.698
Stim	0.0235578
Stim	0.0274871
Stim	54.3676
Stim	3.58565
Stim	8.59983
Stim	0.179556
Stim	1.5173
Stim	2.56503
Stim	0.0643823
Stim	40.1587
Stim	20.8211
Stim	0.0574288
Stim	1.09484
Stim	0.0513427
Stim	0.0155496
Stim	22.1366
Stim	0.0835168
Stim	0.0297629
Stim	0.0254195
Stim	0.750773
Stim	0.332413
Stim	0.351862
Stim	1.50141
Stim	3.06471
Stim	40.3366
Stim	53.8945
Stim	0.0651853
Stim	44.3331
Stim	35.1142
Stim	40.7449
Stim	0.37485
Stim	0.0456492
Stim	0.0213928
Stim	0.186734
Stim	0.0609966
Stim	0.569049
Stim	1.81262
Stim	0.1704
Stim	2.48335
Stim	0.473246
Stim	1.35843
Stim	0.653568
Stim	1.14259
Stim	0.0102761
Stim	0.5021
Stim	39.4596
Stim	0.0256714
Stim	0.205943
Stim	28.7191
Stim	0.053793
Stim	37.7678
Stim	27.8386
Stim	37.8161
Stim	0.176714
Stim	0.348292
Stim	0.0490063
Stim	0.0460537
Stim	0.0336695
Stim	0.136915
Stim	0.622261
Stim	28.8635
Stim	0.783502
Stim	0.00605736
Stim	24.2304
Stim	39.8439
Stim	0.084683
Stim	0.194162
Stim	35.9032
Stim	1.9568
Stim	0.0271664
Stim	0.0166953
Stim	39.5688
Stim	12.9305
Stim	0.126755
Stim	0.0706694
Stim	0.0717158
Stim	13.0408
Stim	0.427483
Stim	0.376048
Stim	33.5575
Stim	0.106177
Stim	4.2814
Stim	0.36293
Stim	0.0380051
Stim	0.00855745
Stim	0.0155932
Stim	0.00608777
Stim	0.0985082
Stim	0.00943114
Stim	0.0200494
Stim	33.4805
Stim	0.788692
Stim	19.1872
Stim	0.135512
Stim	0.517506
Stim	4.45626
Stim	18.4598
Stim	0.0976302
Stim	0.680245
Stim	0.872955
Stim	0.014933
Stim	0.139401
Stim	0.377724
Stim	23.5827
Stim	0.0130261
Stim	1.67258
Stim	0.042325
Stim	0.925867
Stim	0.0787321
Stim	1.03104
Stim	0.057576
Stim	0.02995
Stim	26.1341
Stim	29.0669
Stim	0.122026
Stim	0.0217689
Stim	0.0269719
Stim	0.580846
Stim	0.329277
Stim	0.202699
Stim	0.121184
Stim	0.0355205
Stim	0.236278
Stim	20.4621
Stim	4.01584
Stim	0.0157466
Stim	16.9779
Stim	0.0493403
Stim	2.82517
Stim	3.36124
Stim	0.0185867
Stim	0.0146233
Stim	0.0391235
Stim	0.581885
Stim	0.718397
Stim	0.597008
Stim	1.00413
Stim	0.222486
Stim	0.0428752
Stim	2.74798
Stim	0.106771
Stim	0.0807085
Stim	0.0300843
Stim	0.0334135
Stim	0.0222604
Stim	15.4312
Stim	0.254054
Stim	19.4812
Stim	0.0647275
Stim	11.9722
Stim	0.106677
Stim	0.241398
Stim	11.5403
Stim	9.424
Stim	0.507469
Stim	11.3566
Stim	0.0262526
Stim	0.0244044
Stim	0.0225497
Stim	3.14384
Stim	0.202569
Stim	0.0565948
Stim	0.0448298
Stim	0.0187098
Stim	0.0308904
Stim	0.0263764
Stim	0.151299
Stim	5.53614
Stim	0.0929201
Stim	1.04884
Stim	0.00802546
Stim	0.210059
Stim	2.78869
Stim	0.925172
Stim	0.00277607
Stim	0.00962769
Stim	11.2985
Stim	0.0482967
Stim	0.024592
Stim	0.0217041
Stim	0.209741
Stim	0.0044634
Stim	12.3429
Stim	0.0171141
Stim	0.214465
Stim	0.138583
Stim	0.0599069
Stim	0.0550483
Stim	7.89217
Stim	0.0316695
Stim	0.00855725
Stim	0.0881134
Stim	0.506253
Stim	11.0894
Stim	0.0332442
Stim	6.99295
Stim	0.0894265
Stim	0.460886
Stim	0.202618
Stim	0.27428
Stim	0.141784
Stim	7.9503
Stim	2.24484
Stim	0.0446633
Stim	8.46844
Stim	0.592618
Stim	0.224023
Stim	0.170749
Stim	0.0834445
Stim	0.167538
Stim	2.64172
Stim	0.034229
Stim	0.773512
Stim	0.0611101
Stim	0.661967
Stim	0.490662
Stim	0.0155738
Stim	4.85155
Stim	0.126407
Stim	0.0303009
Stim	4.96841
Stim	0.133172
Stim	0.269551
Stim	0.105553
Stim	5.27701
Stim	0.797879
Stim	0.0649366
Stim	0.0239955
Stim	6.43163
Stim	5.29062
Stim	0.0310484
Stim	0.0301933
Stim	4.91906
Stim	4.10896
Stim	0.499138
Stim	0.469597
Stim	5.09532
Stim	0.0338317
Stim	1.39054
Stim	0.144246
Stim	0.419638
Stim	0.0358992
Stim	1.88678
Stim	0.0124069
Stim	0.271743
Stim	0.0687704
Stim	0.366502
Stim	0.0313217
Stim	2.11888
Stim	0.300437
Stim	0.0267032
Stim	0
Stim	0.0165306
Stim	3.85225
Stim	0.010917
Stim	0.02798
Stim	0.00727441
Stim	0.34609
Stim	3.6286
Stim	0.0747401
Stim	0.45372
Stim	0.0595995
Stim	0.440948
Stim	0.306681
Stim	0.0545404
Stim	1.90228
Stim	0.188257
Stim	0.015644
Stim	0.431758
Stim	0.158834
Stim	0.0721693
Stim	4.35285
Stim	3.07231
Stim	1.17004
Stim	0.160056
Stim	2.88902
Stim	0.890742
Stim	0.927544
Stim	1.61302
Stim	0.0365209
Stim	1.05
Stim	0.313169
Stim	1.97729
Stim	0.043523
Stim	0.0787865
Stim	1.68422
Stim	0.0597949
Stim	0.00829178
Stim	0.00794959
Stim	0.510539
Stim	0.0154686
Stim	0.0586919
Stim	0.00205866
Stim	0.239822
Stim	1.21348
Stim	0.193365
Stim	0.0455172
Stim	1.56578
Stim	1.47023
Stim	0.170451
Stim	0.664154
Stim	0.390991
Stim	0.266774
Stim	0.154101
Stim	0.434984
Stim	1.08676
Stim	0.782016
Stim	0.436441
Stim	0.828802
Stim	0.00724044
Stim	0.0391058
Stim	0.0261022
Stim	0.050179
Stim	0.0950386
Stim	0.154029
Stim	0.648574
Stim	0.270761
Stim	0.00962329
Stim	0.0410094
Stim	0.0288279
Stim	1.74557
Stim	0.174244
Stim	0.0539507
Stim	0.527458
Stim	1.3053
Stim	0.0273415
Stim	0.365198
Stim	0.170496
Stim	0.508306
Stim	0.127794
Stim	0.00818959
Stim	0.0865742
Stim	0.499316
Stim	0.0837477
Stim	0.0405277
Stim	0.500479
Stim	0.0646699
Stim	0.0355246
Stim	0.037885
Stim	0.0036143
Stim	0.90101
Stim	0.0129834
Stim	0.103287
Stim	0.136914
Stim	0.0142223
Stim	0.0139213
Stim	0.0137865
Stim	1.29609
Stim	0.231755
Stim	0.320146
Stim	0.0973167
Stim	0.00712295
Stim	0.0847801
Stim	0.423805
Stim	0.105099
Stim	0.0358807
Stim	0.120404
Stim	0.0137732
Stim	0.0241803
Stim	0.0538727
Stim	0.00968378
Stim	0.00357055
Stim	0.00772834
Stim	0.0594483
Stim	0.00908336
Stim	0.0699407
Stim	0.0219109
Stim	0.00820334
Stim	0.0134686
After	33.8021
After	34.2052
After	43.2915
After	21.0081
After	33.7039
After	42.1758
After	45.147
After	42.877
After	29.236
After	32.8261
After	37.2156
After	31.5637
After	32.5732
After	42.581
After	45.336
After	39.6878
After	41.4716
After	48.0999
After	42.5377
After	41.1228
After	39.4085
After	32.6357
After	45.0728
After	9.67439
After	43.2237
After	35.5074
After	32.0699
After	0.284917
After	13.5682
After	32.8954
After	46.4934
After	37.2727
After	40.1676
After	14.6272
After	35.9473
After	36.4265
After	43.4886
After	45.5182
After	38.2664
After	43.2358
After	0.0417915
After	0.711104
After	42.2996
After	2.70922
After	36.7215
After	32.2838
After	0.30667
After	1.46372
After	1.66969
After	44.1799
After	14.2422
After	36.0328
After	37.8008
After	39.3843
After	44.3674
After	34.1535
After	43.3901
After	39.6013
After	37.7518
After	32.6686
After	36.0857
After	47.1652
After	39.8378
After	36.3636
After	39.0632
After	39.4703
After	36.5975
After	40.0729
After	41.7797
After	34.5226
After	0.580706
After	33.1281
After	39.9808
After	19.7076
After	38.9748
After	36.5122
After	40.68
After	43.018
After	39.498
After	37.8925
After	41.4401
After	19.064
After	44.0305
After	1.67096
After	38.2479
After	34.0954
After	38.9462
After	0.122245
After	33.5159
After	36.7953
After	33.2443
After	40.2994
After	1.29885
After	0.327663
After	39.3669
After	38.615
After	40.2909
After	37.9814
After	40.3635
After	0.127607
After	42.3803
After	42.5516
After	37.9105
After	41.0413
After	37.2786
After	40.252
After	40.5634
After	39.9541
After	38.0567
After	36.6489
After	40.1789
After	0.550556
After	0.0358704
After	39.124
After	1.69704
After	9.19547
After	43.8646
After	7.91178
After	41.2243
After	0.678059
After	31.3657
After	0.445173
After	9.2292
After	43.5588
After	47.9863
After	49.9147
After	45.1889
After	29.5928
After	31.0587
After	30.5487
After	0.928142
After	32.3755
After	49.9694
After	31.8535
After	0.347456
After	37.2263
After	1.14284
After	21.4921
After	39.4114
After	37.2874
After	43.4878
After	28.689
After	30.2392
After	36.3456
After	0.732606
After	43.2142
After	32.1021
After	52.974
After	36.742
After	31.5475
After	0.15466
After	36.6125
After	0.0541144
After	0.298391
After	50.3803
After	7.48771
After	32.191
After	49.6147
After	0.751431
After	17.4473
After	33.9702
After	48.7002
After	30.2165
After	0.0382437
After	2.36747
After	46.8359
After	29.8491
After	29.7986
After	0.863002
After	50.4691
After	33.3952
After	0.410292
After	2.0879
After	4.88477
After	32.0209
After	48.456
After	0.396105
After	30.9178
After	37.0657
After	43.5014
After	43.0034
After	47.7594
After	50.341
After	46.5149
After	31.9481
After	47.8366
After	33.8463
After	1.83958
After	32.442
After	31.5542
After	29.2147
After	2.30507
After	1.22921
After	0.562604
After	38.3433
After	6.27112
After	0.0159401
After	0.119152
After	0.272636
After	42.6845
After	3.66158
After	0.104133
After	36.9714
After	0.0121568
After	0.589561
After	0.0199457
After	0.438835
After	0.781501
After	0.014347
After	1.54423
After	0.0126056
After	0.0887127
After	4.68058
After	2.48161
After	0.0897961
After	17.0741
After	4.114
After	0.316544
After	0.198211
After	0.0381296
After	0.00280167
After	0.141239
After	1.06019
After	0.201874
After	0.258999
After	0.28659
After	0.598751
After	36.4725
After	0.431092
After	1.47167
After	1.03154
After	0.42829
After	2.97361
After	0.00982277
After	0.0703537
After	0.0412156
After	19.3769
After	0.0161781
After	0.376076
After	0.00664177
After	0.0329025
After	0.0221477
After	1.99245
After	1.82536
After	0.0186553
After	0.204369
After	0.791494
After	0.0213978
After	2.79806
After	0.183322
After	0.0358356
After	0.762908
After	0.0640621
After	0.236152
After	3.05761
After	0.387628
After	0.80018
After	0.0801521
After	9.5865
After	0.454921
After	0.222791
After	0.3202
After	0.606051
After	0.282172
After	0.0203492
After	0.0120064
After	0.00535516
After	0.421412
After	0.0567236
After	4.5627
After	0.910768
After	0.119863
After	0.136921
After	0.0211638
After	0.0210317
After	0.00873805
After	0.0504375
After	0.0140325
After	1.11841
After	10.2777
After	1.88477
After	31.7552
After	0.0993999
After	29.0398
After	0.0244822
After	0.0474185
After	0.115319
After	0.494992
After	19.6236
After	0.0706496
After	0.0965956
After	0.0272674
After	1.47747
After	0.0111899
After	0.21547
After	0.230174
After	0.0255757
After	0.32682
After	29.4366
After	0.0444449
After	5.70467
After	20.8577
After	0.130176
After	0.246944
After	0.0128249
After	0.0771796
After	0.0249469
After	0.608473
After	0.0341395
After	0.569996
After	0.0963735
After	0.0476229
After	25.2376
After	0.026895
After	4.78752
After	0.077034
After	0.0710998
After	0.0103854
After	0.0665205
After	0.057274
After	1.92812
After	0.151377
After	0.0834675
After	22.6192
After	0.0667628
After	0.0580891
After	0.0271113
After	11.9845
After	0.00733064
After	0.0258202
After	1.61982
After	0.0174625
After	0.493916
After	0.829314
After	0.33401
After	0.25328
After	0.017064
After	0.168096
After	0.18751
After	0.0477807
After	0.0665085
After	0.0179692
After	0.320193
After	0.190259
After	0.599984
After	0.709252
After	1.0369
After	22.5476
After	0.684464
After	0.0681239
After	0.03735
After	0.0115655
After	1.08797
After	0.27518
After	0.0471845
After	0.0350617
After	0.0550692
After	0.207988
After	0.0664802
After	0.0534694
After	2.50201
After	8.33785
After	0.0109128
After	1.24443
After	0.0337976
After	0.0497316
After	0.0667459
After	0.65553
After	0.170057
After	0.000596488
After	0.00247046
After	7.79083
After	0.562072
After	11.0951
After	0.129765
After	0.020245
After	0.332137
After	0.011868
After	0.0307844
After	0.0491307
After	0.0446277
After	0.0573872
After	16.2936
After	0.0198999
After	0.68144
After	0.216011
After	0.240863
After	0.0488889
After	0.234485
After	1.03047
After	0.0101412
After	0.00407468
After	0.0491266
After	0.180919
After	0.290503
After	0.175399
After	0.0110279
After	0.00823784
After	0.0255722
After	1.11778
After	1.32205
After	0.0603481
After	0.104077
After	17.7155
After	0.0119867
After	0.0823761
After	0.00298151
After	0.0468055
After	0.119419
After	0.116418
After	0.0703105
After	0.305025
After	1.16651
After	0.00390559
After	0.0458765
After	0.0864679
After	0.0228239
After	0.0349625
After	0.337429
After	0.366173
After	0.0441507
After	0.0193681
After	0.780068
After	3.46693
After	0.319196
After	0.0866404
After	15.9134
After	16.5416
After	0.188801
After	0.476023
After	0.0137427
After	0.00652641
After	0.433916
After	0.530321
After	0.0140403
After	0.0452531
After	0.016916
After	6.61939
After	0.171376
After	0.0164842
After	0.12964
After	0.226146
After	0.22654
After	0.0447452
After	0.84213
After	0.0224142
After	0.0218997
After	0.00748508
After	0.0635936
[truncated: 327 more rows]

## Sheet: Figure 5E 
Pharmacology contraction data
Per drug
Experimental details: A single site per well was selected, and imaged 30 minutes before drug addition to establish a baseline of contractions. The same site was then followed throughout the course of the experiment
Vehicle	Timepoints (h)	-0.5	0	2	6	24
Lines	11a-1	79	79	75	53	55
Contractions observed	Fa000012	52	68	65	43	71
	19F	44	35	31	18	22
	MGH5B	44	28	46	80	19
	11a-2	44	29	40	47	29
Curare	Timepoints (h)	-0.5	0	2	6	24
Lines	11a-1	32	3	0	0	0
Contractions observed	Fa000012	8	13	23	2	0
	19F	38	22	0	0	0
	MGH5B	27	17	23	16	22
	11a-2	43	23	28	31	39
Botox	Timepoints (h)	-0.5	0	2	6	24
Lines	11a-1	57	67	17	3	0
Contractions observed	Fa000012	48	43	66	33	10
	19F	79	61	43	5	1
	MGH5B	21	15	18	1	0
	11a-2	35	18	62	34	89

## Sheet: Figure 5F
Spontaneous contractions per genotype
Note that these contractions were detected automatically, and validated visualy while blinded to genotype.
Experimental details: Six sites per well were selected blindly. These could or not include muscle, as not all of the organoid contains muscle cells. Sites that did not contract or did not have muscle are classified as NA.
	All contractions			LARGE contractions (over 1/2 field of view)
Site (six sites/well)	Set 1	Set 2	Set 3
11a -1	NA	NA	NA	NA
11a -2	87	NA	16	16
11a -3	NA	2	7	NA
11a -4	23	NA	2	7
11a -5	34	NA	NA	5
11a -6	22	NA	24	13
FA0000011 -1	NA	NA	20	NA
FA0000011 -2	NA	NA	NA	NA
FA0000011 -3	86	NA	NA
FA0000011 -4	NA	NA	15
FA0000011 -5	2	NA	NA	2
FA0000011 -6	119	NA	NA	46
MGH5b -1	NA	NA	1	NA
MGH5b -2	NA	NA	NA	NA
MGH5b -3	NA	NA	NA	NA
MGH5b -4	NA	NA	NA	NA
MGH5b -5	NA	13	NA	8
MGH5b -6	NA	NA	NA	NA
19f -1	NA	4	NA	4
19f -2	NA	NA	29	NA
19f -3	NA	NA	7	2
19f -4	NA	25	NA	NA
19f -5	NA	NA	2	NA
19f -6	NA	NA	NA	NA
FA0000012 -1	2	1	5	NA
FA0000012 -2	23	NA	NA	3
FA0000012 -3	NA	NA	NA	NA
FA0000012 -4	5		177	4
FA0000012 -5	NA	NA	NA	NA
FA0000012 -6	NA	NA	61	NA

[truncated: 28 more sheets: Figure 6C, Figure 6E, Figure 6F, Figure 6G, Figure 7 Potency, Figure 7 Potency_summary, Figure 7 Area, Figure 7 Area_summary, Figure 7 SAA, Figure 7 SAA_summary, Figure 7 GFAP, Figure 7 GFAP summary, Figure 7 IBA1 , Figure 7 IBA1_summary, Figure 8B, Figure 8C, Figure 8D, Extended data figure 1A, Extended data Figure 1B, Extended data Figure 1C …]
